# Supplementary material for: Crystal structure of poly[di-μ-aqua-{5-[(1Z)-2-(4-chloro­phen­yl)-1-cyano­ethenyl]-1,2,3,4-tetra­zol-1-ido-κN 1}sodium]
Source: Acta Crystallogr E Crystallogr Commun. 2015 Apr 9;71(Pt 5):m102–3. doi: 10.1107/S2056989015006325 (PMC4420058; doi:10.1107/S2056989015006325)
Supplement: Supplementary file 1 [file e-71-0m102-sup1.cif]

##############################################################################
#                                                                            #
# This CIF contains the data in a paper accepted for publication in          #
# Acta Crystallographica Section E. It conforms to the requirements of       #
# Notes for Authors for Acta Crystallographica Section E, and has been       #
# peer reviewed under the auspices of the IUCr Commission on Journals.       #
#                                                                            #
# Full details of the Crystallographic Information File format               #
# are given in the paper "The Crystallographic Information File (CIF):       #
# a New Standard Archive File for Crystallography" by S. R. Hall, F. H.      #
# Allen and I. D. Brown [Acta Cryst. (1991), A47, 655-685].                  #
#                                                                            #
# The current version of the core CIF dictionary is obtainable from          #
# ftp://ftp.iucr.org/pub/cif_core.dic.                                       #
#                                                                            #
# Software is freely available for graphical display of the structure(s)     #
# in this CIF. For information consult the CIF software page                 #
# http://www.iucr.org/resources/cif/software.                                #
#                                                                            #
# This file may be used for bona fide research purposes within the           #
# scientific community so long as proper attribution is given to the journal # 
# article from which it was obtained.                                        #
#                                                                            #
##############################################################################
data_global
_audit_creation_method     'APEX2 v2014.9-0'
_journal_date_recd_electronic     2015-03-26
_journal_date_accepted     2015-03-28
_journal_name_full     'Acta Crystallographica, Section E'
_journal_year     2015
_journal_volume     71
_journal_issue      5
_journal_page_first     m102
_journal_page_last     m103
_journal_paper_category     HM
_journal_paper_doi     10.1107/S2056989015006325
_journal_coeditor_code     TK5364
_publ_contact_author_name
;
Mustafa R. Albayati
;
_publ_contact_author_address
;
Kirkuk University,
College of Science,
Department of Chemistry,
Kirkuk,
Iraq
;
_publ_contact_author_email     'shaabankamel@yahoo.com'
_publ_contact_author_fax     ?
_publ_contact_author_phone     ?
_publ_section_title
;\
Crystal structure of
poly[di-\m-aqua-{5-[(1<i>Z</i>)-2-(4-chlorophenyl)-1-cyanoethenyl]-1,2,\
3,4-tetrazol-1-ido-\k<i>N</i>^1^}sodium]
;
loop_
    _publ_author_name
    _publ_author_address
    'Joel T. Mague'
;
Department of Chemistry,
Tulane University,
New Orleans,
LA 70118,
USA
;
    'Mohamed, Shaaban K.'
;
Chemistry and Environmental Division,
Manchester Metropolitan University,
Manchester M1 5GD,
England
Chemistry Department,
Faculty of Science,
Minia University,
61519 El-Minia,
Egypt
;
    'Akkurt, Mehmet'
;
Department of Physics,
Faculty of Sciences,
Erciyes University,
38039 Kayseri,
Turkey
;
    'Ahmed M. M. El-Saghier'
;
Department of Chemistry,
Faculty of Science,
Sohag University,
Sohag 82524,
Egypt
;
    'Mustafa R. Albayati'
;
Kirkuk University,
College of Science,
Department of Chemistry,
Kirkuk,
Iraq
;
data_I
_database_code_depnum_ccdc_archive 'CCDC 1056677'
_audit_creation_method     SHELXL-2014/6
_chemical_name_systematic
;
Poly[di-\m-aqua-{5-[(1<i>Z</i>)-2-(4-chlorophenyl)-1-cyanoethenyl]-1,2,\
3,4-tetrazol-1-ido-\k<i>N</i>^1^}sodium]
;
_chemical_name_common     ?
_chemical_formula_moiety     'C10 H9 Cl N5 Na O2'
_chemical_formula_sum     'C10 H9 Cl N5 Na O2'
_chemical_formula_iupac     '[Na (C10 H5 Cl N5) (H2 O1)2]'
_chemical_formula_weight     289.66
_chemical_melting_point     ?
_shelx_space_group_comment
;
The symmetry employed for this shelxl refinement is uniquely defined
by the following loop, which should always be used as a source of
symmetry information in preference to the above space-group names.
They are only intended as comments.
;
_space_group_crystal_system     monoclinic
_space_group_name_H-M_alt     'P 21/c'
_space_group_name_Hall     '-P 2ybc'
loop_
    _space_group_symop_operation_xyz
    'x, y, z'
    '-x, y+1/2, -z+1/2'
    '-x, -y, -z'
    'x, -y-1/2, z-1/2'
_cell_length_a     22.0438(4)
_cell_length_b     3.83430(10)
_cell_length_c     15.0141(3)
_cell_angle_alpha     90
_cell_angle_beta     92.4270(10)
_cell_angle_gamma     90
_cell_volume     1267.89(5)
_cell_formula_units_Z     4
_cell_measurement_reflns_used     6311
_cell_measurement_theta_min     4.015
_cell_measurement_theta_max     74.526
_cell_measurement_temperature     150(2)
_exptl_crystal_description     plate
_exptl_crystal_colour     colourless
_exptl_crystal_size_max     0.294
_exptl_crystal_size_mid     0.111
_exptl_crystal_size_min     0.041
_exptl_crystal_density_diffrn     1.517
_exptl_crystal_density_meas     ?
_exptl_crystal_density_method     'not measured'
_exptl_crystal_F_000     592
_exptl_absorpt_coefficient_mu     3.078
_exptl_absorpt_correction_type     multi-scan
_exptl_absorpt_process_details
;
(<i>SADABS</i>; Bruker, 2014)
;
_shelx_estimated_absorpt_T_min     0.465
_shelx_estimated_absorpt_T_max     0.884
_exptl_absorpt_correction_T_min     0.73
_exptl_absorpt_correction_T_max     0.89
_diffrn_ambient_temperature     150(2)
_diffrn_radiation_type     CuK\a
_diffrn_radiation_wavelength     1.54178
_diffrn_radiation_monochromator     mirror
_diffrn_measurement_device_type     'Bruker D8 VENTURE PHOTON 100 CMOS'
_diffrn_measurement_method     '\w scans'
_diffrn_detector_area_resol_mean     10.4167
_diffrn_reflns_number     9115
_diffrn_reflns_av_R_equivalents     0.0263
_diffrn_reflns_theta_min     2.006
_diffrn_reflns_theta_max     74.518
_diffrn_reflns_theta_full     72.000
_diffrn_measured_fraction_theta_max     0.985
_diffrn_measured_fraction_theta_full     0.993
_diffrn_reflns_limit_h_min     -27
_diffrn_reflns_limit_h_max     25
_diffrn_reflns_limit_k_min     -4
_diffrn_reflns_limit_k_max     4
_diffrn_reflns_limit_l_min     -18
_diffrn_reflns_limit_l_max     18
_refine_special_details
;
Refinement of <i>F</i>^2^ against ALL reflections. The weighted <i>R</i>-factor
<i>wR</i> and goodness of fit <i>S</i> are based on <i>F</i>^2^, conventional
<i>R</i>-factors <i>R</i> are based on <i>F</i>, with <i>F</i> set to zero for
negative <i>F</i>^2^. The threshold expression of <i>F</i>^2^ >
\s(<i>F</i>^2^) is used only for calculating <i>R</i>-factors(gt) <i>etc</i>.
and is not relevant to the choice of reflections for refinement.
<i>R</i>-factors based on <i>F</i>^2^ are statistically about twice as large
as those based on <i>F</i>, and <i>R</i>- factors based on ALL data will be
even larger. H-atoms attached to carbon were placed in calculated positions
(C---H = 0.95 \%A) while those attached to oxygen were placed in locations
derived from a difference map and their parameters adjusted to give O---H =
0.84 \%A. All were included as riding contributions with isotropic
displacement parameters 1.2 times those of the attached atoms.
;
_reflns_number_total     2560
_reflns_number_gt     2249
_reflns_threshold_expression     I>2\s(I)
_refine_ls_structure_factor_coef     Fsqd
_refine_ls_matrix_type     full
_refine_ls_R_factor_all     0.0382
_refine_ls_R_factor_gt     0.0320
_refine_ls_wR_factor_gt     0.0819
_refine_ls_wR_factor_ref     0.0862
_refine_ls_goodness_of_fit_ref     1.028
_refine_ls_restrained_S_all     1.028
_refine_ls_number_reflns     2560
_refine_ls_number_parameters     172
_refine_ls_number_restraints     0
_refine_ls_hydrogen_treatment     constr
_refine_ls_weighting_scheme     calc
_refine_ls_weighting_details
              'w=1/[\s^2^(Fo^2^)+(0.0487P)^2^+0.4982P] where P=(Fo^2^+2Fc^2^)/3'
_atom_sites_solution_hydrogens     mixed
_atom_sites_solution_primary     direct
_atom_sites_solution_secondary     difmap
_refine_ls_shift/su_max     0.001
_refine_ls_shift/su_mean     0.000
_refine_diff_density_max     0.358
_refine_diff_density_min     -0.373
_refine_ls_extinction_method     none
_refine_ls_extinction_coef     .
loop_
    _atom_type_symbol
    _atom_type_description
    _atom_type_scat_dispersion_real
    _atom_type_scat_dispersion_imag
    _atom_type_scat_source
    'C' 'C' 0.0181 0.0091
                         'International Tables Vol C Tables 4.2.6.8 and 6.1.1.4'
    'H' 'H' 0.0000 0.0000
                         'International Tables Vol C Tables 4.2.6.8 and 6.1.1.4'
    'N' 'N' 0.0311 0.0180
                         'International Tables Vol C Tables 4.2.6.8 and 6.1.1.4'
    'O' 'O' 0.0492 0.0322
                         'International Tables Vol C Tables 4.2.6.8 and 6.1.1.4'
    'Cl' 'Cl' 0.3639 0.7018
                         'International Tables Vol C Tables 4.2.6.8 and 6.1.1.4'
    'Na' 'Na' 0.1353 0.1239
                         'International Tables Vol C Tables 4.2.6.8 and 6.1.1.4'
_computing_data_collection
;
<i>APEX2</i> (Bruker, 2014)
;
_computing_cell_refinement
;
<i>SAINT</i> (Bruker, 2014)
;
_computing_data_reduction
;
<i>SAINT</i>  (Bruker, 2014)
;
_computing_structure_solution
;
<i>SHELXT</i> (Sheldrick, 2015a)
;
_computing_structure_refinement
;
<i>SHELXL2014</i> (Sheldrick, 2015b)
;
_computing_molecular_graphics
;
<i>DIAMOND</i> (Brandenburg & Putz, 2012)
;
_computing_publication_material
;
<i>SHELXTL</i> (Sheldrick, 2008)
;
loop_
    _atom_site_type_symbol
    _atom_site_label
    _atom_site_fract_x
    _atom_site_fract_y
    _atom_site_fract_z
    _atom_site_U_iso_or_equiv
    _atom_site_adp_type
    _atom_site_calc_flag
    _atom_site_occupancy
    _atom_site_disorder_assembly
    _atom_site_disorder_group
    Cl Cl1 0.49516(2) 0.10717(11) 0.35718(3) 0.03137(13) Uani d 1 . .
    N N1 0.86367(6) 1.0318(4) 0.43087(8) 0.0206(3) Uani d 1 . .
    N N2 0.91834(6) 1.1473(4) 0.46047(8) 0.0220(3) Uani d 1 . .
    N N3 0.92611(6) 1.0749(4) 0.54572(8) 0.0221(3) Uani d 1 . .
    N N4 0.87680(6) 0.9091(4) 0.57424(8) 0.0209(3) Uani d 1 . .
    N N5 0.74923(7) 0.5087(5) 0.65661(10) 0.0382(4) Uani d 1 . .
    C C1 0.83943(7) 0.8871(4) 0.50194(9) 0.0176(3) Uani d 1 . .
    C C2 0.77918(7) 0.7259(4) 0.50140(9) 0.0194(3) Uani d 1 . .
    C C3 0.76111(7) 0.6066(5) 0.58710(10) 0.0242(3) Uani d 1 . .
    C C4 0.74473(7) 0.6828(4) 0.42591(10) 0.0210(3) Uani d 1 . .
    H H4 0.7629 0.7579 0.3729 0.025 Uiso calc 1 . .
    C C5 0.68365(7) 0.5378(4) 0.41324(10) 0.0204(3) Uani d 1 . .
    C C6 0.66615(7) 0.4117(4) 0.32820(10) 0.0240(3) Uani d 1 . .
    H H6 0.6941 0.4214 0.2818 0.029 Uiso calc 1 . .
    C C7 0.60884(7) 0.2734(4) 0.31088(10) 0.0244(3) Uani d 1 . .
    H H7 0.5977 0.1835 0.2535 0.029 Uiso calc 1 . .
    C C8 0.56795(7) 0.2681(4) 0.37836(11) 0.0232(3) Uani d 1 . .
    C C9 0.58373(7) 0.3933(5) 0.46302(10) 0.0254(3) Uani d 1 . .
    H H9 0.5553 0.3870 0.5088 0.030 Uiso calc 1 . .
    C C10 0.64131(7) 0.5273(4) 0.47993(10) 0.0243(3) Uani d 1 . .
    H H10 0.6523 0.6135 0.5377 0.029 Uiso calc 1 . .
    Na Na1 0.92711(3) 0.78850(17) 0.72191(4) 0.02362(16) Uani d 1 . .
    O O1 0.99226(5) 0.9704(3) 0.84267(6) 0.0211(2) Uani d 1 . .
    H H1A 1.0146 0.8147 0.8659 0.025 Uiso d 1 . .
    H H1B 0.9717 1.0768 0.8799 0.025 Uiso d 1 . .
    O O2 0.86926(5) 0.2859(3) 0.75583(7) 0.0251(3) Uani d 1 . .
    H H2A 0.8664 0.3340 0.8101 0.030 Uiso d 1 . .
    H H2B 0.8326 0.2395 0.7434 0.030 Uiso d 1 . .
loop_
    _atom_site_aniso_label
    _atom_site_aniso_U_11
    _atom_site_aniso_U_22
    _atom_site_aniso_U_33
    _atom_site_aniso_U_12
    _atom_site_aniso_U_13
    _atom_site_aniso_U_23
    Cl1 0.0220(2) 0.0323(2) 0.0393(2) -0.00816(16) -0.00439(15) -0.00037(17)
    N1 0.0179(6) 0.0247(7) 0.0192(6) -0.0011(5) 0.0002(5) 0.0004(5)
    N2 0.0194(6) 0.0248(7) 0.0216(6) -0.0015(5) 0.0001(5) 0.0001(5)
    N3 0.0196(6) 0.0251(7) 0.0214(6) -0.0024(5) -0.0017(5) -0.0011(5)
    N4 0.0190(6) 0.0243(7) 0.0191(6) -0.0017(5) -0.0008(5) -0.0003(5)
    N5 0.0268(8) 0.0584(11) 0.0292(7) -0.0056(8) -0.0005(6) 0.0161(7)
    C1 0.0171(7) 0.0178(7) 0.0179(6) 0.0020(6) 0.0007(5) -0.0010(5)
    C2 0.0181(7) 0.0181(7) 0.0221(7) 0.0018(6) 0.0019(5) 0.0021(6)
    C3 0.0161(7) 0.0301(9) 0.0260(8) -0.0015(6) -0.0029(6) 0.0041(7)
    C4 0.0195(7) 0.0214(7) 0.0222(7) 0.0002(6) 0.0022(5) 0.0008(6)
    C5 0.0187(7) 0.0187(7) 0.0237(7) 0.0013(6) -0.0009(5) 0.0008(6)
    C6 0.0226(8) 0.0262(8) 0.0230(7) 0.0024(7) 0.0007(6) 0.0003(6)
    C7 0.0243(8) 0.0235(8) 0.0250(7) 0.0014(7) -0.0049(6) -0.0027(6)
    C8 0.0190(7) 0.0190(8) 0.0311(8) -0.0018(6) -0.0039(6) 0.0020(6)
    C9 0.0201(8) 0.0300(9) 0.0263(7) 0.0005(7) 0.0028(6) 0.0013(7)
    C10 0.0232(8) 0.0262(8) 0.0233(7) 0.0001(7) -0.0014(6) -0.0028(6)
    Na1 0.0246(3) 0.0255(3) 0.0205(3) 0.0022(3) -0.0020(2) -0.0011(2)
    O1 0.0211(5) 0.0246(6) 0.0176(5) 0.0045(4) 0.0001(4) -0.0001(4)
    O2 0.0252(6) 0.0323(6) 0.0175(5) 0.0033(5) -0.0022(4) -0.0019(5)
_geom_special_details
;
All e.s.d.'s (except the e.s.d. in the dihedral angle between two l.s. planes)
are estimated using the full covariance matrix. The cell e.s.d.'s are taken
into account individually in the estimation of e.s.d.'s in distances, angles
and torsion angles; correlations between e.s.d.'s in cell parameters are only
used when they are defined by crystal symmetry. An approximate (isotropic)
treatment of cell e.s.d.'s is used for estimating e.s.d.'s involving l.s.
planes.
;
loop_
    _geom_bond_atom_site_label_1
    _geom_bond_atom_site_label_2
    _geom_bond_site_symmetry_2
    _geom_bond_distance
    _geom_bond_publ_flag
    Cl1 C8 . 1.7359(16) ?
    N1 C1 . 1.3343(19) ?
    N1 N2 . 1.3419(18) ?
    N2 N3 . 1.3138(17) ?
    N3 N4 . 1.3449(18) ?
    N4 C1 . 1.3374(19) ?
    N4 Na1 . 2.4801(13) ?
    N5 C3 . 1.150(2) ?
    C1 C2 . 1.465(2) ?
    C2 C4 . 1.348(2) ?
    C2 C3 . 1.438(2) ?
    C4 C5 . 1.462(2) ?
    C4 H4 . 0.9500 ?
    C5 C10 . 1.398(2) ?
    C5 C6 . 1.404(2) ?
    C6 C7 . 1.385(2) ?
    C6 H6 . 0.9500 ?
    C7 C8 . 1.384(2) ?
    C7 H7 . 0.9500 ?
    C8 C9 . 1.389(2) ?
    C9 C10 . 1.383(2) ?
    C9 H9 . 0.9500 ?
    C10 H10 . 0.9500 ?
    Na1 O2 1_565 2.3619(13) ?
    Na1 O1 . 2.3697(12) ?
    Na1 O2 . 2.3780(14) ?
    Na1 O1 2_746 2.3941(12) ?
    O1 Na1 2_756 2.3941(12) ?
    O1 H1A . 0.8399 ?
    O1 H1B . 0.8398 ?
    O2 Na1 1_545 2.3619(13) ?
    O2 H2A . 0.8399 ?
    O2 H2B . 0.8401 ?
loop_
    _geom_angle_atom_site_label_1
    _geom_angle_atom_site_label_2
    _geom_angle_atom_site_label_3
    _geom_angle_site_symmetry_1
    _geom_angle_site_symmetry_3
    _geom_angle
    _geom_angle_publ_flag
    C1 N1 N2 . . 104.89(12) ?
    N3 N2 N1 . . 109.33(12) ?
    N2 N3 N4 . . 109.65(12) ?
    C1 N4 N3 . . 104.47(12) ?
    C1 N4 Na1 . . 161.92(11) ?
    N3 N4 Na1 . . 92.06(8) ?
    N1 C1 N4 . . 111.66(13) ?
    N1 C1 C2 . . 124.39(13) ?
    N4 C1 C2 . . 123.95(13) ?
    C4 C2 C3 . . 123.10(14) ?
    C4 C2 C1 . . 122.35(13) ?
    C3 C2 C1 . . 114.51(13) ?
    N5 C3 C2 . . 177.07(17) ?
    C2 C4 C5 . . 129.74(14) ?
    C2 C4 H4 . . 115.1 ?
    C5 C4 H4 . . 115.1 ?
    C10 C5 C6 . . 118.38(14) ?
    C10 C5 C4 . . 123.85(14) ?
    C6 C5 C4 . . 117.74(14) ?
    C7 C6 C5 . . 121.07(14) ?
    C7 C6 H6 . . 119.5 ?
    C5 C6 H6 . . 119.5 ?
    C8 C7 C6 . . 119.03(14) ?
    C8 C7 H7 . . 120.5 ?
    C6 C7 H7 . . 120.5 ?
    C7 C8 C9 . . 121.26(15) ?
    C7 C8 Cl1 . . 119.77(12) ?
    C9 C8 Cl1 . . 118.96(12) ?
    C10 C9 C8 . . 119.26(15) ?
    C10 C9 H9 . . 120.4 ?
    C8 C9 H9 . . 120.4 ?
    C9 C10 C5 . . 120.98(15) ?
    C9 C10 H10 . . 119.5 ?
    C5 C10 H10 . . 119.5 ?
    O2 Na1 O1 1_565 . 84.99(4) ?
    O2 Na1 O2 1_565 . 107.99(5) ?
    O1 Na1 O2 . . 112.82(4) ?
    O2 Na1 O1 1_565 2_746 156.29(5) ?
    O1 Na1 O1 . 2_746 91.35(4) ?
    O2 Na1 O1 . 2_746 95.05(4) ?
    O2 Na1 N4 1_565 . 79.46(4) ?
    O1 Na1 N4 . . 149.61(5) ?
    O2 Na1 N4 . . 96.83(4) ?
    O1 Na1 N4 2_746 . 92.55(4) ?
    O2 Na1 N3 1_565 . 84.63(4) ?
    O1 Na1 N3 . . 125.07(5) ?
    O2 Na1 N3 . . 121.70(4) ?
    O1 Na1 N3 2_746 . 78.35(4) ?
    N4 Na1 N3 . . 27.99(4) ?
    Na1 O1 Na1 . 2_756 106.04(4) ?
    Na1 O1 H1A . . 115.7 ?
    Na1 O1 H1A 2_756 . 95.6 ?
    Na1 O1 H1B . . 109.0 ?
    Na1 O1 H1B 2_756 . 116.9 ?
    H1A O1 H1B . . 113.0 ?
    Na1 O2 Na1 1_545 . 107.98(5) ?
    Na1 O2 H2A 1_545 . 116.7 ?
    Na1 O2 H2A . . 95.3 ?
    Na1 O2 H2B 1_545 . 107.7 ?
    Na1 O2 H2B . . 130.0 ?
    H2A O2 H2B . . 98.7 ?
loop_
    _geom_torsion_atom_site_label_1
    _geom_torsion_atom_site_label_2
    _geom_torsion_atom_site_label_3
    _geom_torsion_atom_site_label_4
    _geom_torsion_site_symmetry_1
    _geom_torsion_site_symmetry_2
    _geom_torsion_site_symmetry_3
    _geom_torsion_site_symmetry_4
    _geom_torsion
    _geom_torsion_publ_flag
    C1 N1 N2 N3 . . . . -0.19(17) ?
    N1 N2 N3 N4 . . . . 0.17(17) ?
    N1 N2 N3 Na1 . . . . 31.8(5) ?
    N2 N3 N4 C1 . . . . -0.08(17) ?
    N2 N3 N4 Na1 . . . . 172.51(11) ?
    N2 N1 C1 N4 . . . . 0.14(17) ?
    N2 N1 C1 C2 . . . . 179.72(14) ?
    N3 N4 C1 N1 . . . . -0.04(17) ?
    Na1 N4 C1 N1 . . . . -155.5(3) ?
    N3 N4 C1 C2 . . . . -179.62(14) ?
    Na1 N4 C1 C2 . . . . 24.9(4) ?
    N1 C1 C2 C4 . . . . 6.0(2) ?
    N4 C1 C2 C4 . . . . -174.48(15) ?
    N1 C1 C2 C3 . . . . -176.27(15) ?
    N4 C1 C2 C3 . . . . 3.3(2) ?
    C3 C2 C4 C5 . . . . 4.3(3) ?
    C1 C2 C4 C5 . . . . -178.16(15) ?
    C2 C4 C5 C10 . . . . 23.5(3) ?
    C2 C4 C5 C6 . . . . -158.45(17) ?
    C10 C5 C6 C7 . . . . -1.3(2) ?
    C4 C5 C6 C7 . . . . -179.43(15) ?
    C5 C6 C7 C8 . . . . 1.5(2) ?
    C6 C7 C8 C9 . . . . -1.0(2) ?
    C6 C7 C8 Cl1 . . . . 178.18(13) ?
    C7 C8 C9 C10 . . . . 0.3(3) ?
    Cl1 C8 C9 C10 . . . . -178.91(13) ?
    C8 C9 C10 C5 . . . . -0.1(3) ?
    C6 C5 C10 C9 . . . . 0.6(2) ?
    C4 C5 C10 C9 . . . . 178.56(15) ?
loop_
    _geom_hbond_atom_site_label_D
    _geom_hbond_atom_site_label_H
    _geom_hbond_atom_site_label_A
    _geom_hbond_site_symmetry_A
    _geom_hbond_distance_DH
    _geom_hbond_distance_HA
    _geom_hbond_distance_DA
    _geom_hbond_angle_DHA
    _geom_hbond_publ_flag
    O1 H1A N3 2_746 0.84 2.04 2.8443(17) 160 yes
    O1 H1B N2 4_586 0.84 2.02 2.8593(17) 175 yes
    O2 H2B N5 . 0.84 2.44 3.1009(19) 136 yes
_shelx_hkl_file
;
   0   0  -1   -1.90    0.10
   0   0  -2 1529.95   32.50
   0   0   2 1547.65   32.50
   0   0   3    0.30    0.40
   0   0  -3   -0.30    0.40
   0   0   4    3.80    1.00
   0   0  -4    4.60    0.90
   0   0  -5   -1.40    0.80
   0   0  -6   70.99    3.10
   0   0  -7   -0.10    1.60
   0   0  -8   28.30    4.00
   0   0  -8   34.30    6.20
   0   0   9   -1.70    2.30
   0   0  10  952.60   24.10
   0   0  10  965.20   22.20
   0   0  10  966.30   22.60
   0   0  10  939.21   23.30
   0   0  11   -1.50    2.00
   0   0  11    3.10    2.90
   0   0  11    4.90    4.70
   0   0  11   -3.10    2.00
   0   0  12  252.77    8.30
   0   0  12  251.07    7.80
   0   0  12  237.78   10.60
   0   0  12  259.37    9.60
   0   0  13    2.60    2.00
   0   0  13    1.30    3.20
   0   0  13    0.70    2.10
   0   0  14  416.56   13.00
   0   0  14  435.46   12.60
   0   0  14  429.16   11.50
   0   0  15    3.00    3.20
   0   0  15   -3.10    1.60
   0   0  15    0.80    1.90
   0   0  16   34.80    3.50
   0   0  16   30.80    4.70
   0   0  16   32.60    3.40
   0   0  17    1.40    1.60
   0   0  17   -1.40    1.80
   0   0  17   -2.10    2.60
   0   0  18   10.30    2.20
   0   1   0    0.10    0.80
   0  -1   0    0.00    0.70
   0   1  -1    0.40    1.10
   0   1   1   -1.10    0.90
   0  -1  -1   -0.40    0.80
   0   1  -2 4016.30   86.19
   0   1   2 4058.99   85.59
   0  -1  -2 4010.20   85.59
   0   1  -3  541.15   13.40
   0   1   3  522.35   12.50
   0  -1  -3  537.65   12.60
   0   1   4  667.03   15.40
   0   1  -4  675.63   16.00
   0   1  -4  679.73   16.70
   0  -1  -4  669.13   15.50
   0   1   5   85.59    3.40
   0   1  -5   85.09    3.90
   0   1  -5   80.79    4.90
   0  -1  -5   87.09    3.40
   0   1   6  295.07    7.40
   0   1  -6  276.97    9.90
   0   1  -6  287.87    8.60
   0  -1  -6  281.67    7.60
   0   1   7  157.28    4.80
   0   1  -7  152.88    6.40
   0   1  -7  160.98    9.00
   0  -1  -7  145.79    5.30
   0  -1   7  131.29    9.20
   0   1  -8   28.30    5.40
   0   1   9    9.90    2.40
   0   1   9   11.60    3.70
   0   1  -9    2.40    5.30
   0   1   9   11.70    2.70
   0  -1   9   12.90    2.70
   0  -1   9   16.50    3.50
   0  -1   9   16.30    4.50
   0   1  10  476.85   13.80
   0   1  10  474.05   12.20
   0   1  10  471.75   12.70
   0  -1  10  461.45   13.20
   0  -1  10  468.75   12.60
   0  -1  10  448.86   13.00
   0  -1  10  446.26   13.60
   0   1  11  521.85   14.60
   0   1  11  535.45   15.40
   0   1  11  499.75   13.50
   0  -1  11  520.55   13.80
   0  -1  11  522.85   13.90
   0  -1  11  506.85   14.70
   0  -1  11  527.65   14.50
   0   1  12  113.89    5.60
   0   1  12  115.29    5.30
   0   1  12  112.59    6.80
   0  -1  12  123.49    8.20
   0  -1  12  111.49    6.80
   0  -1  12  114.19    6.50
   0  -1  12  112.99    5.70
   0   1  13    0.00    1.80
   0   1  13    2.20    3.00
   0   1  13   -1.10    1.90
   0  -1  13    1.10    4.40
   0  -1  13    3.50    3.10
   0  -1  13    6.60    3.30
   0  -1  13    2.40    2.10
   0   1  14   17.30    3.60
   0   1  14   16.40    3.90
   0   1  14    7.70    3.10
   0  -1  14   18.40    3.50
   0  -1  14   17.60    3.90
   0  -1  14   13.90    3.80
   0   1  15  301.77    8.60
   0   1  15  299.07   10.10
   0   1  15  307.27    9.00
   0  -1  15  303.07    8.90
   0  -1  15  301.57   10.10
   0   1  16    0.70    1.60
   0   1  16    1.00    1.70
   0  -1  16    2.80    2.00
   0  -1  16    4.60    3.40
   0   1  17   32.80    3.20
   0   1  17   29.20    3.30
   0  -1  17   35.40    6.10
   0  -1  17   27.20    3.90
   0   1  18    3.20    1.50
   0   1  18    5.70    1.60
   0  -2   0   26.60    5.30
   0   2   1  947.71   24.90
   0  -2  -1  963.10   24.70
   0  -2   1  983.40   24.90
   0   2   2 1001.40   25.80
   0  -2   2 1025.40   26.10
   0  -2  -2 1018.50   25.70
   0   2   3   69.89    7.70
   0  -2   3   81.69    6.50
   0   2  -4 1063.99   26.90
   0   2   4 1044.10   27.10
   0  -2   4 1109.09   27.70
   0   2   5    3.50    4.20
   0  -2  -5    8.40    3.40
   0  -2   5    7.70    3.00
   0  -2   5    2.50    3.30
   0   2   6  238.08    8.20
   0   2   6  252.97   11.90
   0  -2   6  271.07   11.20
   0  -2   6  253.97    9.60
   0  -2  -6  256.17    9.30
   0  -2   6  265.97    8.70
   0   2   7   98.99    5.30
   0  -2   7   96.69    5.80
   0  -2   7   94.29    6.30
   0  -2   7  101.59    8.30
   0  -2  -7   93.29    6.50
   0   2   8  310.57    9.20
   0  -2   8  320.37   13.60
   0  -2   8  305.17   10.30
   0  -2   8  309.17   10.20
   0  -2  -8  308.17   10.50
   0   2   9  179.48    6.70
   0  -2  -9  176.38    9.40
   0  -2   9  178.68    9.30
   0  -2   9  177.58    7.90
   0  -2   9  176.18   12.40
   0   2  10  200.98    8.20
   0   2  10  193.88    6.80
   0  -2 -10  191.38    8.50
   0  -2  10  193.88    8.20
   0  -2  10  205.88    8.30
   0   2  11  144.59    6.90
   0   2  11  148.39    5.90
   0  -2  11  156.38    7.60
   0  -2 -11  154.18    8.00
   0  -2  11  149.88    7.40
   0   2  12   92.39    5.00
   0   2  12   86.99    5.70
   0  -2  12   89.39    7.20
   0  -2  12   89.99    6.50
   0  -2 -12  111.29    7.40
   0   2  13  129.39    5.20
   0   2  13  141.89    6.10
   0  -2  13  140.39    7.50
   0  -2  13  134.79    7.30
   0  -2 -13  146.79    8.50
   0   2  14    6.50    1.80
   0   2  14   10.20    2.60
   0   2  15  231.88    7.60
   0   2  15  222.68    6.50
   0   2  16   90.79    3.50
   0  -2 -16  100.99    4.50
   0   2  17   55.09    2.60
   0  -2 -17   65.99    3.70
   0  -3   0    0.00    2.30
   0  -3   0    1.20    2.90
   0  -3   1   79.59    6.50
   0  -3  -1   79.19    5.80
   0  -3  -1   84.59    5.10
   0  -3   1   74.19    5.30
   0  -3   1   73.49    8.10
   0  -3   2  146.59    6.40
   0  -3  -2  145.89    6.50
   0  -3   2  151.68   12.30
   0  -3   2  148.39    7.10
   0  -3   3  141.99    6.40
   0  -3   3  140.09   10.60
   0  -3  -3  140.49    6.40
   0  -3  -3  141.19    6.90
   0   3   4   84.09    8.60
   0  -3   4   77.89    6.20
   0  -3   4   77.69    4.90
   0  -3  -4   71.69    5.70
   0  -3   4   81.29    8.40
   0   3   5  150.68   10.90
   0  -3   5  150.48   10.20
   0  -3  -5  143.19    6.70
   0  -3   5  143.99    6.50
   0  -3   5  156.78    7.00
   0  -3  -5  146.19    7.00
   0   3   6  153.38   15.30
   0  -3   6  123.79    6.10
   0  -3  -6  127.19    6.50
   0  -3   6  130.99    7.10
   0  -3  -6  130.79    8.10
   0  -3  -7  129.79    6.50
   0  -3   7  113.99   10.00
   0  -3   7  122.59    6.20
   0  -3  -7  119.49    6.40
   0   3   8  145.09    6.30
   0  -3   8  142.79    6.50
   0  -3  -8  140.49    6.90
   0  -3   8  149.09   11.40
   0  -3  -8  141.89    6.90
   0   3   9   11.00    2.60
   0  -3   9   10.70    3.00
   0  -3  -9   10.00    3.10
   0  -3  -9    6.90    2.80
   0   3  10  118.79    5.30
   0  -3  10  122.99    6.00
   0  -3 -10  130.09    6.30
   0  -3 -10  120.59    6.30
   0   3  11  106.89    4.60
   0  -3 -11  101.09    5.50
   0  -3  11   99.79    5.50
   0  -3 -11   99.99    6.00
   0   3  12   32.50    3.20
   0  -3  12   24.90    4.50
   0  -3 -12   23.00    5.30
   0  -3 -12   36.10    3.80
   0   3  13   48.90    3.40
   0  -3 -13   59.39    4.20
   0  -3 -14    3.90    2.20
   0   4   0    0.20    4.20
   0  -4   0   -2.00    3.50
   0  -4   0    2.90    2.20
   0   4   1    9.10    4.40
   0  -4  -1    7.30    2.20
   0  -4   1    5.20    2.00
   0  -4  -1    6.90    3.20
   0   4   2   79.99    9.40
   0  -4  -2   81.59    5.70
   0  -4  -2   82.49    4.70
   0  -4   2   91.59    4.70
   0   4   3  112.49   11.10
   0  -4   3   88.79    4.60
   0  -4  -3   82.39    5.50
   0  -4  -3   97.89    4.80
   0   4   4   66.79   12.30
   0  -4   4   39.40    3.60
   0  -4  -4   44.90    4.80
   0  -4  -4   40.20    3.60
   0  -4  -5  172.68    6.70
   0  -4   5  175.88    6.30
   0  -4  -5  172.28    6.20
   0  -4  -6   18.70    3.10
   0  -4  -6   22.30    3.40
   0  -4   6   19.20    3.10
   0  -4  -7   -0.50    2.80
   0  -4  -7    0.70    2.00
   0  -4   7   -1.60    1.90
   0   4  -8   -7.50    5.70
   0  -4   8    0.90    2.00
   0  -4  -8    3.50    2.20
   0  -4  -8    7.60    3.10
   0  -4  -9    1.10    2.50
   0  -4   9    1.10    2.20
   0  -4  -9    2.90    3.10
  -1   0  18  469.75   11.70
  -1   0  18  515.65   12.80
  -1   0  17   -0.70    2.00
  -1   0  17    1.30    1.50
  -1   0  17    3.40    2.60
  -1   0  16   16.80    3.50
  -1   0  16   16.70    4.30
  -1   0  16   15.60    3.00
  -1   0  15   -1.30    2.10
  -1   0  15   -1.30    1.70
  -1   0  15    1.30    2.90
  -1   0  14   -0.40    3.10
  -1   0  14   -0.30    2.00
  -1   0  14    3.60    2.10
  -1   0  13   -0.20    2.00
  -1   0  13  -10.90    4.10
  -1   0  13   -0.20    1.90
  -1   0  13    2.20    3.20
  -1   0  12  309.57   10.50
  -1   0  12  301.27   11.30
  -1   0  12  302.97    8.80
  -1   0  12  298.77    9.40
  -1   0  11   -1.90    2.00
  -1   0  11    2.60    2.80
  -1   0  11    1.30    2.10
  -1   0  11    1.90    4.00
  -1   0  10  110.49    5.50
  -1   0  10  115.69    6.50
  -1   0  10  108.59    5.40
  -1   0  10  111.59    7.90
   1   0  -9   -0.50    4.00
  -1   0   9   -4.40    2.10
   1   0  -8  123.79    6.00
   1   0  -7    1.90    1.70
   1   0  -6  853.71   19.60
   1   0  -5   -2.80    0.80
  -1   0   5   -1.60    0.90
  -1   0   4 6118.49  127.19
   1   0  -4 5961.00  128.19
   1   0  -3   -0.10    0.40
  -1   0   3    0.30    0.40
   1   0  -2  685.23   14.70
  -1   0   2  664.23   14.60
   1   0  -1  -11.60    0.20
  -1   0   1  -11.60    0.20
   1   0   0  508.75   10.90
   1   0   1   -0.20    0.10
  -1   0  -2  380.56    8.30
  -1   0  -3   -3.50    0.30
  -1   0  -4 2081.49   44.10
  -1   0  -5   -1.80    0.70
  -1   0  -6 3245.38   70.09
  -1   0  -6 3345.47   70.19
  -1   0  -7   -1.00    1.70
  -1   0  -7    1.70    1.50
  -1   0  -8  485.05   12.50
  -1   0  -8  503.35   12.50
   1   0   9    0.70    2.40
   1   0  10    3.10    3.10
   1   0  10    0.00    2.20
   1   0  10    1.10    2.10
   1   0  11    2.10    2.10
   1   0  11   -1.20    3.40
   1   0  11   -0.70    1.70
   1   0  12    3.10    2.00
   1   0  12    6.00    3.60
   1   0  12    4.40    2.10
   1   0  13    3.10    2.10
   1   0  13    2.40    3.30
   1   0  13   -0.50    1.80
   1   0  14   31.50    5.60
   1   0  14   38.90    4.10
   1   0  14   38.20    3.90
   1   0  15   -2.70    1.90
   1   0  15   -1.80    3.00
   1   0  15    0.10    1.70
   1   0  16    7.60    3.20
   1   0  16    8.40    2.00
   1   0  16    9.90    2.20
   1   0  17    4.60    1.90
   1   0  17    0.60    1.90
   1   0  18   38.50    3.50
   1   0  18   40.80    3.30
  -1   1  18   44.60    2.60
  -1   1  18   45.20    3.00
  -1   1  17   24.70    2.50
  -1   1  17   24.10    3.40
  -1  -1  17   18.60    2.70
  -1  -1  17   20.10    3.50
  -1   1  16   52.19    3.80
  -1   1  16   49.00    3.20
  -1  -1  16   51.69    5.40
  -1  -1  16   59.29    4.10
  -1   1  15   25.00    4.60
  -1   1  15   31.20    3.30
  -1   1  15   34.00    3.40
  -1  -1  15   21.60    5.30
  -1  -1  15   25.20    3.80
  -1   1  14  921.21   21.80
  -1   1  14  945.01   23.60
  -1   1  14  930.51   22.20
   1  -1 -14  922.71   23.40
  -1  -1  14  912.81   22.00
  -1  -1  14  949.71   23.20
  -1  -1  14  915.91   22.90
  -1   1  13  170.88    6.80
  -1   1  13  163.08    8.00
  -1   1  13  169.78    6.30
  -1  -1  13  167.78    7.60
  -1  -1  13  168.08    7.70
  -1  -1  13  193.68    8.60
  -1  -1  13  157.48    6.50
  -1   1  12   21.50    5.20
  -1   1  12   28.50    4.00
  -1   1  12   26.50    3.50
  -1  -1  12   30.90    5.90
  -1  -1  12   24.60    4.20
  -1  -1  12   20.50    4.20
  -1  -1  12   22.40    3.70
  -1   1  11    0.10    2.10
  -1   1  11    3.50    3.50
  -1   1  11    0.20    2.20
  -1  -1  11    2.10    3.30
  -1  -1  11   -2.40    2.90
  -1  -1  11   -1.80    4.00
  -1  -1  11   -1.80    2.10
  -1   1  10  568.54   15.70
  -1   1  10  572.94   14.20
  -1   1  10  560.74   14.60
  -1  -1  10  559.24   15.00
  -1  -1  10  542.15   14.40
  -1  -1  10  530.75   15.20
   1   1  -9   35.70    8.70
  -1   1   9   19.50    3.50
  -1   1   9   15.40    3.60
  -1   1   9   24.70    4.80
  -1  -1   9   28.60    4.90
  -1  -1   9   23.70    6.30
  -1  -1   9   17.10    3.30
   1   1  -8  699.73   18.50
  -1   1   7 2413.86   52.29
   1   1  -7 2411.06   53.69
   1   1  -7 2485.55   55.29
   1  -1  -7 2460.45   52.79
  -1  -1   7 2356.56   55.09
   1   1  -6  995.70   23.60
  -1   1   6  992.80   22.70
   1   1  -6 1001.50   24.70
   1  -1  -6 1035.60   23.00
  -1   1   5    1.50    1.50
   1   1  -5   -0.20    1.30
   1   1  -5   -0.50    2.10
   1  -1  -5    0.30    1.40
  -1   1   4  163.08    5.00
   1   1  -4  156.78    5.20
   1   1  -4  161.28    5.90
   1  -1  -4  160.58    5.00
   1   1  -3 3406.86   72.89
  -1   1   3 3364.56   72.19
   1   1  -3 3342.07   72.49
   1  -1  -3 3401.76   72.19
  -1   1   2   31.10    2.10
   1   1  -2   31.20    2.40
   1  -1  -2   32.90    2.20
   1   1  -1 1227.28   26.90
  -1   1   1 1184.38   26.70
   1  -1  -1 1187.98   26.60
   1   1   0  146.59    4.60
  -1   1   0  143.29    4.70
   1  -1   0  150.08    4.60
   1   1   1 1813.92   38.90
  -1   1  -1 1762.62   39.20
   1  -1   1 1796.62   39.40
   1   1   2 4454.75   93.49
  -1   1  -2 4447.25   94.29
  -1  -1  -2 4328.17   93.39
  -1   1  -3 5588.44  118.79
   1   1   3 5498.65  117.69
  -1  -1  -3 5644.23  117.79
   1   1   4  148.59    4.30
  -1   1  -4  148.39    5.60
  -1  -1  -4  145.59    4.30
  -1   1  -5  570.84   14.50
   1   1   5  586.44   13.20
  -1   1  -5  616.94   15.30
  -1  -1  -5  579.74   13.40
  -1   1  -6 1264.87   30.00
  -1   1  -6 1279.77   29.10
   1  -1   6 1262.87   30.90
  -1   1  -7 1194.48   29.50
  -1   1  -7 1227.08   28.10
   1  -1   7 1183.48   29.70
  -1   1  -8 1062.39   26.10
   1  -1   8 1100.39   27.90
   1   1   9    1.00    2.20
   1   1   9    2.10    2.10
  -1   1  -9   -1.80    5.30
   1   1   9    0.20    3.30
   1  -1   9    6.40    2.70
   1  -1   9    0.50    3.80
   1   1  10  127.09    7.20
   1   1  10  127.59    5.60
   1   1  10  132.09    5.90
   1  -1  10  132.79    8.40
   1  -1  10  130.39    7.30
   1  -1  10  122.59    6.80
   1  -1  10  133.49    6.10
   1   1  11  175.28    6.40
   1   1  11  174.58    7.90
   1  -1  11  178.88    7.20
   1  -1  11  156.88   12.00
   1  -1  11  172.78    6.80
   1  -1  11  175.98    8.00
   1   1  12  223.08    9.10
   1   1  12  228.48    7.90
   1   1  12  240.78    7.60
   1  -1  12  223.38    9.00
   1  -1  12  228.48    8.20
   1  -1  12  238.98    8.00
   1   1  13   36.80    4.20
   1   1  13   36.50    3.80
   1   1  13   35.20    5.30
   1  -1  13   33.30    5.10
   1  -1  13   45.60    6.30
   1  -1  13   29.00    4.20
   1   1  14   79.99    4.70
   1   1  14   79.29    4.30
   1   1  14   83.19    7.30
   1  -1  14   82.89    5.00
   1  -1  14   82.29    5.60
   1  -1  14   86.99    7.20
   1   1  15   -0.60    1.60
   1   1  15    3.50    1.70
   1  -1  15    4.00    3.10
   1  -1  15    9.20    3.60
   1  -1  15    5.20    2.00
   1   1  16    5.40    1.70
   1   1  16   -0.50    1.70
   1  -1  16   -0.80    3.70
   1  -1  16    4.30    1.90
   1   1  17   79.49    3.70
   1   1  17   76.89    3.40
   1  -1  17   70.49    4.20
   1   1  18    6.10    1.50
   1   1  18    6.10    1.50
  -1  -1 -18    3.40    2.40
  -1   2  17   -0.90    1.40
   1  -2 -17    0.60    2.20
  -1   2  16   66.29    3.10
   1  -2 -16   67.99    4.00
  -1   2  15    4.70    2.40
  -1   2  15    5.80    1.60
  -1   2  14   10.60    2.50
  -1   2  14   11.00    2.60
   1  -2 -14   14.10    4.50
  -1  -2  14    9.10    3.40
  -1  -2  14   10.80    3.60
  -1   2  13   54.09    4.80
  -1   2  13   54.19    3.70
  -1  -2  13   56.19    5.60
  -1  -2  13   58.19    5.80
   1  -2 -13   49.40    6.20
  -1   2  12   14.40    2.80
  -1   2  12   10.20    2.10
   1  -2 -12   12.80    3.80
  -1  -2  12   13.60    3.20
  -1  -2  12   21.40    5.40
  -1   2  11    4.90    2.80
  -1   2  11    4.70    2.00
  -1  -2  11    8.50    3.30
   1  -2 -11    8.70    3.60
  -1  -2  11    8.50    3.10
  -1   2  10    0.30    3.00
  -1   2  10    6.10    2.10
  -1  -2  10   11.40    3.10
   1  -2 -10    6.90    3.50
  -1  -2  10    4.40    2.90
  -1   2   9   48.10    4.20
   1  -2  -9   39.90    8.80
  -1  -2   9   43.60    5.50
  -1  -2   9   52.89    7.40
  -1  -2   9   39.10   10.60
  -1   2   8  401.96   11.00
   1  -2  -8  393.96   12.20
  -1  -2   8  393.46   11.60
  -1  -2   8  405.66   12.00
  -1  -2   8  401.16   15.20
  -1   2   7  224.88    7.40
  -1  -2   7  208.78    8.00
  -1  -2   7  217.28   11.10
   1  -2  -7  209.18    8.40
  -1  -2   7  218.78    8.10
  -1   2   6  257.27    8.40
  -1  -2   6  258.87    8.90
  -1  -2   6  262.07   11.40
  -1  -2   6  271.77    8.70
   1  -2  -6  266.27    9.40
   1  -2  -5 1861.41   42.30
   1  -2  -5 1758.92   40.80
  -1  -2   5 1754.22   40.30
  -1  -2   5 1850.11   43.30
  -1   2   4  469.55   16.60
   1   2  -4  478.65   14.60
  -1  -2   4  479.75   15.20
   1  -2  -4  489.55   14.60
  -1   2   3  273.77   11.60
   1   2  -3  308.97   10.30
   1  -2  -3  291.17   11.10
  -1  -2   3  308.77   11.20
   1  -2  -3  299.67   10.50
  -1   2   2   65.79    7.60
   1   2  -2   75.99    5.20
   1  -2  -2   77.29    6.20
   1  -2  -2   71.79    5.90
  -1  -2   2   63.69    6.20
  -1   2   1   14.00    5.20
  -1  -2   1   19.10    5.10
   1  -2  -1   12.20    3.40
   1   2   0   13.90    4.80
  -1  -2   0   15.60    3.30
   1  -2   0   14.30    3.20
   1   2   1  173.38    9.20
   1  -2   1  179.98    8.30
  -1  -2  -1  173.88    8.10
   1   2   2  357.86   12.70
   1  -2   2  370.46   12.50
   1   2   3    2.80    4.30
   1  -2   3   -1.80    2.70
  -1   2  -4  938.31   24.00
   1  -2   4  904.91   29.80
   1   2   5  164.98    9.00
   1  -2   5  169.78    7.40
   1  -2   5  183.08    9.00
   1   2   6    2.30    2.80
   1   2   6    1.10    4.70
   1  -2   6    2.70    3.40
  -1  -2  -6    8.70    3.60
   1  -2   6    1.70    3.10
   1   2   7   13.10    2.70
   1  -2   7    7.50    3.80
   1  -2   7   33.30    6.20
  -1  -2  -7   15.00    3.70
   1  -2   7   18.70    3.50
   1   2   8   66.29    4.60
   1  -2   8   71.19    6.10
  -1  -2  -8   72.99    6.40
   1  -2   8   66.19    7.00
   1  -2   8   54.09    8.10
   1   2   9  259.87    8.20
   1  -2   9  267.67    9.90
  -1  -2  -9  259.87    9.90
   1  -2   9  264.97   13.40
   1   2  10   42.50    4.10
   1   2  10   35.40    5.80
   1  -2  10   42.60    7.60
   1  -2  10   47.10    6.10
   1  -2  10   56.79    7.20
  -1  -2 -10   49.60    6.50
   1   2  11    8.30    2.20
   1   2  11    8.70    2.80
  -1  -2 -11   11.20    4.20
   1  -2  11   13.50    4.30
   1  -2  11   12.10    3.70
   1   2  12    3.20    2.50
   1   2  12   -0.80    1.90
  -1  -2 -12   -3.10    4.60
   1  -2  12    0.70    3.60
   1  -2  12    0.60    4.60
   1   2  13   54.09    4.90
   1   2  13   49.99    3.60
   1   2  14   42.40    4.40
   1   2  14   43.60    3.30
   1   2  15   37.30    2.80
   1   2  15   46.10    4.60
   1   2  16   18.60    2.30
  -1  -2 -16   14.60    3.30
  -1  -2 -17   67.19    3.70
  -1   3  14   29.60    3.30
   1  -3 -14   34.30    3.40
  -1   3  13   27.60    3.20
   1  -3 -13   31.80    3.80
  -1   3  12  388.26    9.90
  -1  -3  12  381.16   10.60
   1  -3 -12  388.06   11.00
   1  -3 -12  399.66   10.80
  -1   3  11    2.10    1.90
   1  -3 -11   -3.20    2.70
  -1  -3  11    6.10    2.40
   1  -3 -11    4.60    2.60
  -1   3  10   39.90    4.10
   1  -3 -10   42.50    4.80
  -1  -3  10   37.00    4.30
   1  -3 -10   39.30    4.80
  -1   3   9   48.60    4.20
  -1  -3   9   45.70    4.80
   1  -3  -9   45.50    5.00
   1  -3  -9   55.09    5.20
  -1   3   8   76.89    5.20
  -1  -3   8   82.99    5.80
  -1  -3   8   75.99    5.20
   1  -3  -8   73.59    5.80
   1  -3  -8   78.99    5.70
  -1   3   7   53.39    5.40
   1  -3  -7   68.09    5.40
  -1  -3   7   61.89    4.80
  -1  -3   7   65.49    9.90
   1  -3  -7   70.39    5.50
  -1  -3   7   70.79    5.40
  -1  -3   6   52.29    4.50
   1  -3  -6   51.79    5.20
   1  -3  -6   58.29    5.30
  -1  -3   6   51.89    5.20
  -1   3   5  221.08   12.50
  -1  -3   5  222.08    8.10
  -1  -3   5  228.58    8.10
   1  -3  -5  221.68    8.60
  -1  -3   5  217.98   11.70
   1  -3  -5  220.88    8.30
  -1  -3   4   68.09    5.60
   1  -3  -4   78.09    5.20
  -1  -3   4   86.59    8.70
  -1  -3   4   72.49    5.00
   1  -3  -4   59.79    5.80
  -1  -3   3   12.70    2.90
   1  -3  -3   11.60    2.70
   1  -3  -3   21.80    5.20
  -1  -3   3   11.00    2.60
  -1  -3   3   16.10    4.50
   1  -3  -2  158.88    7.70
  -1  -3   2  148.79    9.00
  -1  -3   2  154.68    9.90
  -1  -3   2  160.28    6.60
   1  -3  -2  161.68    7.20
   1  -3  -1    7.80    2.40
  -1  -3   1    6.00    3.00
   1  -3  -1   10.80    3.30
  -1  -3   1   14.50    3.80
   1  -3   0    8.60    2.50
  -1  -3   0    8.40    2.50
  -1  -3   0    8.60    2.90
   1  -3   0    7.50    3.50
   1  -3   0   10.50    3.90
   1  -3   1   50.39    7.70
   1  -3   1   34.30    6.10
  -1  -3  -1   39.40    5.90
   1  -3   1   40.40    4.50
  -1  -3  -1   33.30    4.30
  -1  -3  -2  138.79    6.90
   1  -3   2  155.48    6.50
   1  -3   2  140.19    7.30
  -1  -3  -2  135.69    6.30
   1  -3   2  142.69    9.40
   1  -3   3   -2.50    4.70
   1  -3   3    0.80    2.40
  -1  -3  -3    3.00    2.50
   1  -3   3   -3.00    3.90
  -1  -3  -3    4.40    2.50
   1   3   4  377.36   14.50
  -1  -3  -4  380.16   11.50
  -1  -3  -4  392.16   11.50
   1  -3   4  374.76   11.10
   1   3   5   72.29    9.30
  -1  -3  -5   52.79    5.10
   1  -3   5   57.59    4.70
  -1  -3  -5   58.99    5.30
   1  -3   5   62.79    8.40
  -1  -3  -6   51.09    5.00
  -1  -3  -6   50.89    5.10
   1  -3   6   45.60   10.50
   1  -3   6   53.89    4.60
  -1  -3  -7   11.80    3.80
   1  -3   7   14.90    5.50
  -1  -3  -7    5.50    2.90
   1  -3   7    9.50    2.70
  -1  -3  -8  200.98    7.90
   1  -3   8  187.68   12.30
  -1  -3  -8  206.18    8.10
   1  -3   8  199.28    7.80
   1   3   9    6.50    2.70
   1  -3   9    6.60    6.10
  -1  -3  -9    9.80    3.10
   1  -3   9    3.40    2.60
  -1  -3  -9    3.00    2.60
   1   3  10  237.08    7.40
  -1  -3 -10  224.68    8.20
   1  -3  10  230.78    8.00
  -1  -3 -10  229.68    8.30
   1   3  11   71.39    4.10
  -1  -3 -11   58.09    5.60
   1  -3  11   70.79    5.40
  -1  -3 -11   65.59    4.60
   1   3  12   34.30    3.50
  -1  -3 -12   47.70    4.00
   1   3  13   66.69    3.90
  -1  -3 -13   58.79    4.10
  -1  -3 -14   22.10    3.40
   1  -4  -9   56.39    3.70
   1  -4  -9   67.79    5.40
  -1  -4   9   57.59    3.80
   1   4  -8   10.40    8.30
   1  -4  -8    2.30    2.00
  -1  -4   8    2.00    1.90
   1  -4  -8    8.10    3.40
   1   4  -7   29.90    7.80
   1  -4  -7   40.70    7.00
  -1  -4   7   39.80    3.50
   1  -4  -7   34.50    3.40
   1  -4  -6    5.30    3.10
  -1  -4   6    8.10    2.00
   1  -4  -6    3.70    1.90
  -1  -4   5    4.50    2.50
   1  -4  -5    6.90    2.30
   1  -4  -5    5.40    3.00
  -1   4   4   -1.20    7.60
   1  -4  -4    0.90    1.80
   1  -4  -4    5.70    3.10
  -1  -4   4   -0.30    1.70
  -1   4   3   15.10    6.70
  -1  -4   3   27.50    3.30
   1  -4  -3   29.50    3.50
   1  -4  -3   36.50    5.20
  -1   4   2   40.20    9.00
  -1  -4   2   30.70    5.20
   1  -4  -2   41.40    3.80
  -1  -4   2   34.40    3.50
  -1   4   1   82.59    9.10
   1   4  -1   69.79    9.50
   1  -4  -1   78.99    4.90
  -1  -4   1   83.59    5.80
  -1  -4   1   81.59    5.10
   1   4   0   87.69    8.10
   1  -4   0   77.59    4.70
  -1  -4   0   77.09    4.50
  -1  -4   0   93.99    5.50
   1   4   1  104.39    8.90
  -1  -4  -1   85.69    4.70
  -1  -4  -1   86.49    5.60
   1  -4   1   91.69    4.80
   1   4   2  217.08   11.40
   1  -4   2  220.98    7.30
  -1  -4  -2  214.98    7.60
  -1  -4  -2  214.68    7.40
   1   4   3    9.30    5.30
  -1  -4  -3    0.70    2.00
  -1  -4  -3   -3.40    2.60
   1  -4   3    0.20    1.90
   1   4   4  142.49   12.40
   1  -4   4  134.59    5.50
  -1  -4  -4  132.69    5.50
  -1  -4  -4  126.79    5.90
  -1  -4  -5   21.30    4.10
   1  -4   5   23.00    3.40
  -1  -4  -5   23.50    3.30
  -1  -4  -6   27.80    4.10
  -1  -4  -6   23.80    3.40
   1  -4   6   23.10    3.30
  -1  -4  -7    0.90    2.70
   1  -4   7    0.50    1.90
  -1  -4  -7    6.10    2.10
  -1  -4  -8   78.99    4.40
   1  -4   8   82.59    4.30
  -1  -4  -8   83.29    5.70
  -1  -4  -9   30.60    4.30
  -1  -4  -9   18.70    4.00
   1  -4   9   29.90    4.00
  -2   0  18    7.00    1.90
  -2   0  18    9.40    3.10
  -2   0  17   -0.90    1.50
  -2   0  17   -1.10    2.40
  -2   0  17   -3.10    2.10
  -2   0  16  127.09    5.10
  -2   0  16  123.39    5.10
  -2   0  16  116.59    6.20
  -2   0  15    2.00    2.80
  -2   0  15    0.10    1.80
  -2   0  15    2.30    2.20
  -2   0  14   13.20    4.20
  -2   0  14   11.60    3.50
  -2   0  14   16.00    3.80
  -2   0  14   12.50    2.40
  -2   0  13    1.20    3.90
  -2   0  13   -0.60    1.80
  -2   0  13   -0.30    3.10
  -2   0  13    1.90    2.20
  -2   0  12 1506.85   33.30
  -2   0  12 1478.85   33.80
  -2   0  12 1420.96   36.00
  -2   0  12 1492.15   34.70
  -2   0  11    0.10    2.20
  -2   0  11   -2.70    3.70
  -2   0  11    0.80    2.00
  -2   0  11    0.30    2.60
  -2   0  10 1726.83   37.70
  -2   0  10 1672.03   38.70
  -2   0  10 1717.23   38.10
  -2   0  10 1668.73   38.80
  -2   0   9    0.50    3.00
   2   0  -9    3.00    4.40
  -2   0   9   -0.80    2.20
   2   0  -8  567.04   15.10
  -2   0   7   -0.70    2.20
   2   0  -7   -1.40    1.90
  -2   0   6    7.20    2.00
   2   0  -6    7.60    1.60
   2   0  -5   -1.70    0.90
  -2   0   5   -2.10    1.00
   2   0  -4  314.47    7.70
  -2   0   4  295.67    7.50
  -2   0   3   -1.40    0.50
   2   0  -3   -0.30    0.50
  -2   0   2 7875.61  163.28
   2   0  -2 7460.05  163.88
   2   0  -1   -0.30    0.30
  -2   0   1   -0.10    0.30
   2   0   0  868.91   18.60
  -2   0  -1   -0.20    0.20
  -2   0  -2  177.18    4.30
  -2   0  -3    0.20    0.40
  -2   0  -3    0.00    0.30
  -2   0  -4  868.51   19.00
  -2   0  -4  891.61   18.90
  -2   0  -5   -1.00    0.70
  -2   0  -5    0.70    0.70
  -2   0  -6 2275.77   49.00
  -2   0  -6 2316.67   49.00
  -2   0  -7   -0.20    1.50
  -2   0  -7    0.60    1.40
  -2   0  -8   18.80    3.40
  -2   0  -8   26.70    3.20
   2   0   9    0.50    2.30
   2   0  10  757.52   18.00
   2   0  10  749.73   19.50
   2   0  10  758.02   18.40
   2   0  11   -0.20    2.00
   2   0  11    2.10    2.10
   2   0  11    2.60    3.50
   2   0  12  632.64   17.00
   2   0  12  598.14   15.80
   2   0  12  626.44   15.50
   2   0  13   -3.00    3.30
   2   0  13    2.10    2.00
   2   0  13   -0.70    1.80
   2   0  14   61.59    4.20
   2   0  14   69.19    6.30
   2   0  14   59.59    4.30
   2   0  15   -1.40    1.90
   2   0  15    0.30    1.90
   2   0  16   60.99    4.20
   2   0  16   55.99    3.70
   2   0  16   66.29    5.40
   2   0  17   -1.20    1.50
   2   0  17   -0.10    1.70
   2   0  18    2.00    1.90
   2   0  18   -0.10    1.30
  -2   1  18   61.89    3.00
  -2   1  18   60.79    3.20
  -2   1  17   20.30    2.40
  -2  -1  17   14.80    4.10
  -2  -1  17   13.30    2.40
  -2   1  16   18.80    3.60
  -2   1  16   19.40    3.00
  -2  -1  16   33.00    3.80
  -2  -1  16   24.50    4.60
  -2   1  15    5.90    2.80
  -2   1  15    3.30    1.70
  -2   1  15    4.60    1.80
  -2  -1  15    8.50    4.00
  -2  -1  15    5.30    2.10
  -2  -1  15    6.50    3.10
   2  -1 -15   -1.40    4.60
  -2   1  14   86.09    4.90
  -2   1  14   82.39    4.40
  -2   1  14   96.79    8.00
  -2  -1  14   86.69    6.70
  -2  -1  14   90.39    5.10
  -2  -1  14   85.09    6.10
  -2   1  13  256.67    9.90
  -2   1  13  266.37    8.60
  -2   1  13  257.57    8.20
  -2  -1  13  266.67    9.50
  -2  -1  13  259.77    8.60
  -2  -1  13  261.97    9.80
  -2   1  12  269.77    8.30
  -2   1  12  251.87    8.50
  -2   1  12  269.57   10.20
  -2  -1  12  268.37    9.90
  -2  -1  12  268.57    8.70
  -2  -1  12  272.37    9.60
  -2   1  11   55.69    5.90
  -2   1  11   55.79    6.40
  -2   1  11   53.99    4.10
  -2  -1  11   58.79    6.00
  -2  -1  11   56.69    7.60
  -2  -1  11   48.50    4.80
  -2   1  10 1382.16   32.30
  -2   1  10 1361.96   30.70
  -2   1  10 1358.76   31.00
  -2  -1  10 1346.97   31.70
  -2  -1  10 1347.87   31.00
  -2  -1  10 1327.07   31.40
  -2   1   9    1.50    1.90
   2   1  -9    3.10    5.40
  -2   1   9    1.90    2.30
  -2   1   9    4.50    3.50
  -2  -1   9    3.30    2.70
  -2  -1   9    0.80    3.50
  -2  -1   9    2.60    2.70
   2   1  -8   10.70    3.60
  -2   1   8   22.90    5.60
   2  -1  -8   13.40    4.00
   2   1  -7   78.29    5.00
   2   1  -7   78.69    8.00
  -2   1   7   75.09    5.20
   2  -1  -7   74.49    5.20
   2   1  -6  237.68    9.00
   2   1  -6  226.28    7.50
  -2   1   6  236.98    7.30
   2  -1  -6  236.68    7.40
   2   1  -5   33.20    4.30
   2   1  -5   34.20    2.90
   2  -1  -5   35.50    3.00
  -2   1   4   96.09    4.00
   2   1  -4   91.09    3.80
   2  -1  -4   91.59    3.90
   2   1  -3   55.39    2.80
  -2   1   3   60.49    3.10
   2   1  -3   57.29    3.30
   2  -1  -3   57.49    3.00
   2   1  -2  769.72   17.80
   2   1  -2  779.22   18.40
  -2   1   2  754.32   17.90
   2  -1  -2  796.62   18.00
   2   1  -1 3736.03   78.19
   2   1  -1 3438.76   77.69
  -2   1   1 3820.62   78.19
   2  -1  -1 3620.04   77.99
  -2   1   0  885.31   20.20
   2   1   0  867.61   20.00
   2  -1   0  894.31   20.20
   2   1   1  559.04   13.40
  -2   1  -1  588.14   14.00
   2  -1   1  557.84   13.80
  -2   1  -2 1885.31   42.80
   2   1   2 1917.51   40.60
   2  -1   2 1844.72   41.20
  -2   1  -3 1299.17   29.30
   2   1   3 1288.07   28.10
  -2   1  -4    1.20    1.90
   2   1   4    0.80    0.90
  -2   1  -5  375.16   10.00
  -2   1  -5  372.36   10.70
   2  -1   5  356.46   12.20
  -2   1  -6  332.57    9.50
  -2   1  -6  334.37   10.70
   2  -1   6  324.57   11.60
  -2   1  -7   76.59    7.30
  -2   1  -7   80.29    5.30
   2  -1   7   84.29    8.00
   2   1   8    0.50    3.70
   2   1   8    4.40    3.20
  -2   1  -8    9.40    6.50
  -2   1  -8   -2.30    3.60
   2  -1   8   -1.00    4.40
   2   1   9   59.19    6.00
   2   1   9   59.19    4.30
   2   1   9   52.39    4.90
   2  -1   9   49.50    9.70
   2  -1   9   49.90    5.10
   2  -1   9   49.90    5.50
   2  -1   9   49.10    7.30
   2   1  10   21.70    5.60
   2   1  10   20.10    4.20
   2   1  10   32.60    3.70
   2  -1  10   35.20    6.60
   2  -1  10   24.50    4.40
   2  -1  10   29.10    4.90
   2   1  11   92.89    4.70
   2   1  11  100.19    6.40
   2   1  11   78.49    5.60
   2  -1  11  103.29    5.60
   2  -1  11   85.29    5.40
   2  -1  11   98.39    7.30
   2   1  12  134.99    7.40
   2   1  12  144.59    5.80
   2   1  12  144.99    6.10
   2  -1  12  133.99    6.10
   2  -1  12  138.99    8.00
   2  -1  12  141.09    6.40
   2   1  13    4.50    1.90
   2   1  13    0.50    1.90
   2   1  13   -2.50    2.80
   2  -1  13   -1.60    4.10
   2  -1  13    1.30    2.10
   2  -1  13   -0.80    2.70
   2   1  14  167.38    6.10
   2   1  14  169.98    6.40
   2  -1  14  179.28    8.60
   2  -1  14  161.38    6.40
   2  -1  14  168.28    6.70
   2   1  15    2.20    1.60
   2   1  15    2.30    1.70
   2  -1  15   -2.90    4.00
   2  -1  15    0.90    2.70
   2  -1  15   -1.50    1.90
   2   1  16   31.30    3.20
   2   1  16   34.10    2.80
   2  -1  16   30.70    5.00
   2  -1  16   28.30    3.60
   2   1  17  117.79    4.30
   2   1  17  110.99    4.40
   2  -1  17  114.29    4.70
   2   1  18   53.59    2.70
   2   1  18   58.19    3.10
  -2  -1 -18   55.59    4.00
  -2   2  17    4.50    1.40
   2  -2 -17    5.70    2.30
  -2   2  16   18.30    2.30
   2  -2 -16   18.50    3.10
  -2   2  15  262.27    7.30
  -2   2  15  274.17    8.30
  -2  -2  15  257.27    8.80
  -2   2  14    7.50    1.80
  -2   2  14    6.80    2.40
  -2  -2  14    7.30    3.30
  -2  -2  14    8.80    3.10
   2  -2 -14   23.00    5.80
  -2   2  13   87.59    5.40
  -2   2  13   82.89    4.40
   2  -2 -13   72.49    7.40
  -2  -2  13   82.89    5.80
  -2  -2  13   89.49    5.80
  -2   2  12   -3.10    1.80
  -2   2  12    0.00    2.50
   2  -2 -12   -4.40    3.40
  -2  -2  12   -3.10    2.70
  -2  -2  12    6.20    2.90
  -2   2  11    4.80    2.10
  -2   2  11    4.00    2.70
  -2  -2  11    6.80    2.90
  -2  -2  11    6.40    2.90
   2  -2 -11    2.70    3.30
  -2   2  10   18.30    3.30
  -2   2  10   16.30    2.60
  -2  -2  10   18.60    4.60
  -2  -2  10   25.40    4.90
   2  -2 -10   18.40    3.90
  -2   2   9  882.31   21.30
   2  -2  -9  898.81   22.60
  -2  -2   9  882.21   21.90
  -2  -2   9  908.21   26.30
  -2  -2   9  910.41   22.40
  -2   2   8  112.09    5.30
  -2  -2   8  124.39   10.40
   2  -2  -8  104.89    6.40
  -2  -2   8  109.79    6.20
  -2  -2   8  118.99    5.90
  -2   2   7    4.40    2.00
  -2  -2   7    7.30    4.50
  -2  -2   7    4.80    2.80
   2  -2  -7    4.40    3.10
  -2  -2   7    3.70    2.50
  -2   2   6  157.68    6.40
  -2  -2   6  151.48    6.40
   2  -2  -6  152.28    7.00
  -2  -2   6  150.68    6.70
  -2  -2   6  158.48    9.50
   2  -2  -5  846.82   21.40
  -2  -2   5  875.11   21.00
  -2  -2   5  888.01   23.70
   2  -2  -5  871.71   23.70
   2   2  -4  348.67   11.90
  -2  -2   4  333.87   12.30
   2  -2  -4  348.77   12.50
   2   2  -3    9.00    3.20
  -2  -2   3   12.00    3.20
   2  -2  -3   11.80    3.90
   2  -2  -3   15.50    3.70
   2  -2  -2  363.96   12.30
  -2  -2   2  361.96   12.30
   2  -2  -2  357.76   12.00
   2   2  -1  394.36   11.60
  -2  -2   1  380.56   12.40
   2  -2  -1  382.46   12.70
   2  -2  -1  373.36   12.20
   2   2   0    7.40    4.20
   2   2   0    8.30    2.50
   2  -2   0    1.00    2.60
  -2  -2   0    8.10    3.00
   2  -2   0    5.40    3.20
   2   2   1 1296.47   32.00
   2  -2   1 1328.87   32.30
   2   2   2   55.09    7.50
   2  -2   2   65.99    6.20
   2   2   3   -4.90    4.50
   2  -2   3    2.70    2.90
   2   2   4  262.97   10.00
   2  -2   4  259.17   10.70
   2   2   5  528.05   15.90
   2  -2   5  565.04   17.10
   2   2   6  147.89    7.00
   2  -2   6  151.78    9.00
   2  -2   6  154.38    7.30
  -2  -2  -6  143.39    8.00
   2   2   7   16.10    5.90
   2   2   7    6.10    2.70
  -2  -2  -7    8.50    4.00
   2  -2   7    7.80    3.30
   2  -2   7    6.30    4.00
   2   2   8  234.48    7.80
   2  -2   8  229.08   11.90
  -2  -2  -8  228.18    9.60
   2  -2   8  242.08    9.30
   2   2   9    7.30    2.30
   2  -2   9    5.00    6.70
  -2  -2  -9   12.80    4.30
   2  -2   9    2.90    5.20
   2   2  10   70.69    6.10
   2   2  10   65.09    4.30
   2  -2  10   72.09   11.80
   2  -2  10   61.69    6.90
  -2  -2 -10   46.90    7.40
   2   2  11  182.48    7.60
   2   2  11  195.88    6.70
  -2  -2 -11  194.28    9.90
   2  -2  11  186.38    8.90
   2   2  12  117.29    6.10
   2   2  12  110.69    5.00
   2   2  13  324.37    9.60
   2   2  14   69.29    4.80
   2   2  14   76.79    3.70
   2   2  15   -0.60    2.60
   2   2  15    2.80    1.60
  -2  -2 -15    2.70    2.10
   2   2  16    7.80    1.70
  -2  -2 -16    6.50    2.30
  -2   3  14   10.00    2.00
   2  -3 -14   13.00    3.40
  -2   3  13   77.79    4.30
   2  -3 -13   61.69    4.40
  -2  -3  13   68.09    4.70
   2  -3 -13   51.49    5.00
  -2   3  12   62.99    3.50
   2  -3 -12   53.59    4.60
  -2  -3  12   60.59    4.40
   2  -3 -12   53.99    4.70
  -2   3  11   30.80    3.50
   2  -3 -11   28.20    4.50
   2  -3 -11   34.60    4.50
  -2  -3  11   41.60    5.70
  -2  -3  11   32.20    4.00
  -2   3  10    7.40    2.10
  -2  -3  10    5.70    3.20
   2  -3 -10    5.80    2.80
  -2  -3  10    6.20    2.30
   2  -3 -10    3.40    2.70
  -2   3   9   21.70    4.00
   2  -3  -9   16.70    3.20
  -2  -3   9   24.50    5.10
  -2  -3   9   20.80    4.20
   2  -3  -9   16.70    3.30
  -2   3   8  162.58    6.40
  -2  -3   8  164.88    7.00
   2  -3  -8  148.19    7.10
   2  -3  -8  153.38    7.20
  -2  -3   8  157.48    6.90
  -2   3   7    7.40    2.70
  -2  -3   7    5.60    2.30
   2  -3  -7    5.60    2.90
   2  -3  -7   11.30    3.00
  -2  -3   7    3.40    2.60
  -2   3   6  101.09    5.90
   2  -3  -6   95.09    6.00
  -2  -3   6  103.89    5.50
  -2  -3   6  109.69    5.80
   2  -3  -6  111.29    6.40
  -2   3   5    4.70    6.20
  -2  -3   5    7.10    2.40
   2  -3  -5    6.40    3.10
   2  -3  -5    8.50    2.70
  -2  -3   5    6.50    2.80
   2  -3  -4   -0.60    3.10
   2  -3  -4    0.30    2.30
  -2  -3   4    0.40    2.10
  -2  -3   4    7.00    2.50
  -2  -3   3   90.69    5.20
  -2  -3   3   88.89    5.60
   2  -3  -3   87.19    5.40
   2  -3  -3   98.39    6.60
   2  -3  -2    9.40    3.50
   2  -3  -2    6.20    2.50
  -2  -3   2    4.90    2.60
  -2  -3   2    4.50    2.30
   2  -3  -1   85.69    5.30
   2  -3  -1   79.69    6.60
   2  -3  -1   82.39    8.30
  -2  -3   1   87.39    5.10
   2  -3   0   60.09    4.70
   2  -3   0   58.79    6.90
  -2  -3   0   65.19    4.90
   2  -3   0   60.99    7.80
   2  -3   1  123.09    6.00
   2  -3   1  113.19    8.20
  -2  -3  -1  103.29    6.10
  -2  -3  -1  107.19    5.80
  -2  -3  -2    5.70    2.70
   2  -3   2    3.90    3.90
   2  -3   2    0.80    2.50
  -2  -3  -2    1.60    2.30
   2   3   3   42.20    7.00
   2  -3   3   34.10    7.20
  -2  -3  -3   36.30    4.70
   2  -3   3   31.10    4.40
  -2  -3  -3   32.50    4.40
   2   3   4    3.70    4.00
   2  -3   4    2.30    2.40
  -2  -3  -4    5.40    2.80
   2  -3   4    2.20    4.00
  -2  -3  -4    0.90    2.40
   2   3   5   22.60    5.00
  -2  -3  -5   24.80    4.40
   2  -3   5   28.50    7.50
  -2  -3  -5   20.40    4.60
   2  -3   5   19.30    4.10
  -2  -3  -6  150.68    7.00
   2  -3   6  153.98    6.60
  -2  -3  -6  147.09    6.90
   2  -3   6  150.68   10.80
  -2  -3  -7   13.10    3.10
   2  -3   7   12.30    5.20
   2  -3   7   16.30    4.40
  -2  -3  -7   11.50    2.60
   2  -3   8   63.69    9.90
  -2  -3  -8   60.09    5.50
   2  -3   8   64.99    5.40
  -2  -3  -8   64.49    5.00
   2  -3   9   67.19    5.70
  -2  -3  -9   77.19    5.80
   2  -3   9   59.59   10.80
  -2  -3  -9   67.89    5.10
   2   3  10   69.39    5.00
   2  -3  10   68.59    5.20
  -2  -3 -10   64.29    4.80
  -2  -3 -10   57.39    5.60
   2  -3  10   73.49   12.50
   2   3  11   23.30    4.10
   2  -3  11   29.00    5.50
  -2  -3 -11   16.50    3.60
  -2  -3 -11   23.70    6.60
   2   3  12  217.28    6.80
  -2  -3 -12  228.28    7.40
  -2  -3 -13   33.20    4.00
  -2  -3 -14    1.60    2.10
  -2  -4   9   12.90    3.10
   2  -4  -9   10.40    2.30
   2  -4  -8   11.90    2.20
  -2  -4   8    7.20    1.90
   2   4  -7   44.40    8.50
  -2  -4   7   14.20    3.10
   2  -4  -7   28.80    6.70
   2  -4  -7   14.30    3.10
   2   4  -6   38.30    7.70
  -2  -4   6   42.90    3.60
   2  -4  -6   42.40    4.70
   2   4  -5  170.88   10.30
   2  -4  -5  170.68    6.30
  -2  -4   5  171.38    6.20
   2   4  -4   70.19    7.60
  -2  -4   4   66.19    5.90
   2  -4  -4   69.09    4.10
  -2  -4   4   68.99    4.10
  -2   4   3   40.10   12.00
   2   4  -3   62.49    7.40
  -2  -4   3   58.19    3.90
  -2  -4   3   59.09    5.10
   2  -4  -3   65.29    4.00
   2   4  -2   33.60    6.80
  -2   4   2   57.19    9.40
  -2  -4   2   39.80    4.20
  -2  -4   2   37.60    4.80
   2  -4  -2   38.30    3.70
  -2   4   1   34.50    8.80
   2   4  -1   56.79    7.90
   2  -4  -1   38.30    3.80
  -2  -4   1   36.60    4.70
  -2  -4   1   40.30    3.50
   2   4   0   50.09    7.60
  -2  -4   0   46.50    3.70
  -2  -4   0   51.29    4.60
   2  -4   0   48.50    4.00
   2   4   1   -0.70    4.00
  -2  -4  -1    2.80    1.90
  -2  -4  -1    6.50    2.60
   2  -4   1    3.40    1.90
   2   4   2    5.10    4.50
   2  -4   2   12.20    3.10
  -2  -4  -2   11.10    2.70
  -2  -4  -2    9.00    2.30
   2   4   3   -0.20    4.90
   2  -4   3   -2.00    1.70
  -2  -4  -3    4.40    2.40
   2   4   4   -6.80    5.70
   2  -4   4    5.20    1.80
  -2  -4  -4    3.80    2.40
  -2  -4  -4    0.60    1.90
  -2  -4  -5   59.99    3.90
   2  -4   5   65.99    4.10
  -2  -4  -5   59.69    4.60
  -2  -4  -6   34.90    3.50
   2  -4   6   37.70    3.50
  -2  -4  -6   40.90    4.10
  -2  -4  -7   13.40    3.30
  -2  -4  -7   16.60    3.70
   2  -4   7   15.60    3.30
   2  -4   8   23.70    3.70
  -2  -4  -8   26.30    3.80
  -2  -4  -8   31.10    4.80
  -2  -4  -9    8.70    2.70
  -3   0  18    6.40    2.60
  -3   0  18   10.60    1.80
  -3   0  17   -1.50    2.40
  -3   0  17    1.50    1.60
  -3   0  17    0.70    2.20
  -3   0  16  331.37   10.60
  -3   0  16  340.17    9.80
  -3   0  16  349.47    9.40
  -3   0  15   -0.20    2.80
  -3   0  15   -1.50    1.80
  -3   0  15   -1.20    3.40
  -3   0  14  438.76   11.90
  -3   0  14  445.86   13.60
  -3   0  14  453.75   14.10
  -3   0  14  453.65   13.70
  -3   0  13   -2.10    3.60
  -3   0  13   -3.40    2.10
  -3   0  13    2.30    3.20
  -3   0  13    2.40    1.90
  -3   0  12  253.77    9.60
  -3   0  12  260.97    8.20
  -3   0  12  263.77    9.90
  -3   0  12  259.87    8.60
  -3   0  11    0.80    1.90
  -3   0  11   -1.00    2.90
  -3   0  11    1.20    3.60
  -3   0  11   -0.60    2.20
  -3   0  10   63.99    5.50
  -3   0  10   60.59    5.10
  -3   0  10   69.79    6.60
  -3   0  10   63.19    4.60
  -3   0   9    0.30    2.80
   3   0  -9    3.70    4.80
  -3   0   9    1.70    2.30
   3   0  -8   15.00    3.50
   3   0  -7    0.20    2.00
  -3   0   7    0.30    2.40
  -3   0   6   11.30    2.70
   3   0  -6    8.80    2.50
  -3   0   5    1.60    1.20
   3   0  -5    0.70    1.10
   3   0  -4   18.30    1.70
  -3   0   4   18.60    1.70
  -3   0   3   -1.80    0.60
   3   0  -3   -2.00    0.60
  -3   0   2  141.59    3.90
   3   0  -2  133.59    3.90
   3   0  -1   -0.90    0.40
  -3   0   1   -0.70    0.50
   3   0   0 1090.69   23.40
  -3   0   0 1081.79   23.40
   3   0   1   -0.10    0.30
  -3   0  -1   -0.90    0.40
  -3   0  -2 1912.91   40.50
   3   0   2 1919.31   40.50
  -3   0  -3   -3.60    0.40
  -3   0  -4    8.50    0.80
  -3   0  -4   11.60    1.00
  -3   0  -5   -0.10    0.60
  -3   0  -5    0.60    0.80
  -3   0  -6  690.83   15.80
  -3   0  -6  750.62   15.90
   3   0   9    2.90    2.10
   3   0   9   -1.60    2.20
   3   0  10  200.68    6.80
   3   0  10  205.28    9.20
   3   0  10  198.38    7.00
   3   0  11    4.00    3.70
   3   0  11    0.30    2.00
   3   0  11   -2.20    1.80
   3   0  12  446.86   12.40
   3   0  12  469.45   12.10
   3   0  12  452.45   13.90
   3   0  13    2.30    3.60
   3   0  13    0.40    2.10
   3   0  13    0.10    2.00
   3   0  14  304.27    9.10
   3   0  14  302.77   10.90
   3   0  14  321.47    9.50
   3   0  15    1.60    2.60
   3   0  15   -2.00    1.70
   3   0  15    0.90    3.40
   3   0  16  163.78    6.00
   3   0  16  165.28    5.70
   3   0  17   -0.10    1.40
   3   0  17    1.30    1.70
   3   0  18   48.10    2.90
   3   0  18   48.00    3.20
  -3   1  18   39.50    2.90
  -3   1  18   34.90    2.70
  -3   1  17   90.59    3.70
  -3   1  17  100.99    4.70
  -3  -1  17   95.19    5.20
  -3  -1  17   90.09    4.50
  -3   1  16  322.57   10.20
  -3   1  16  332.37    9.10
  -3   1  16  326.37    8.80
  -3  -1  16  332.37    9.20
  -3  -1  16  328.97   10.10
   3  -1 -16  335.17   10.80
  -3   1  15   92.89    6.10
  -3   1  15  100.19    4.80
  -3   1  15   93.59    4.50
  -3  -1  15  106.89    5.00
   3  -1 -15   89.49    7.20
  -3  -1  15   93.19    6.00
  -3  -1  15   96.89    6.70
  -3   1  14  101.49    6.60
  -3   1  14  105.09    4.90
  -3   1  14   94.09    5.10
  -3  -1  14   98.69    6.80
  -3  -1  14  102.39    6.10
  -3  -1  14   89.69    5.10
  -3   1  13  420.76   11.80
  -3   1  13  411.56   11.40
  -3   1  13  431.66   13.20
  -3  -1  13  408.76   12.60
  -3  -1  13  425.96   12.70
  -3  -1  13  418.06   11.80
  -3   1  12   37.60    4.00
  -3   1  12   46.40    5.90
  -3   1  12   38.60    4.20
  -3  -1  12   39.50    5.80
  -3  -1  12   45.60    5.30
  -3  -1  12   43.80    4.50
  -3   1  11    4.00    3.40
  -3   1  11   -0.60    3.00
  -3   1  11    0.80    1.90
  -3  -1  11    4.00    4.00
  -3  -1  11    0.60    2.70
  -3  -1  11    2.80    2.20
  -3   1  10    4.10    2.20
  -3   1  10    1.20    2.10
  -3   1  10    3.10    3.20
  -3  -1  10    3.70    3.10
  -3  -1  10   -0.40    2.40
  -3  -1  10    3.50    2.50
  -3   1   9   46.80    5.90
  -3   1   9   38.80    4.00
  -3   1   9   34.10    4.70
  -3  -1   9   47.60    5.40
  -3  -1   9   42.50    4.80
  -3  -1   9   44.20    5.50
   3   1  -8   36.30    6.00
  -3   1   8   28.20    3.80
  -3   1   8   29.50    6.50
   3  -1  -8   45.50    7.60
   3   1  -7 1043.50   25.30
  -3   1   7 1025.20   24.80
   3  -1  -7 1066.69   25.10
  -3   1   6  227.68    7.70
   3   1  -6  218.18    7.30
   3  -1  -6  219.58    7.50
   3   1  -5   26.00    2.90
  -3   1   5   30.50    3.50
   3  -1  -5   24.10    3.10
  -3   1   4  105.39    4.60
   3   1  -4  114.39    4.70
   3  -1  -4  105.79    4.40
  -3   1   3  279.77    7.80
   3   1  -3  272.27    7.50
   3  -1  -3  275.57    7.80
  -3   1   2 4845.02  103.29
   3   1  -2 4902.31  102.99
   3  -1  -2 4792.02  103.29
   3   1  -1 9844.21  207.58
  -3   1   1 9999.00  207.98
   3  -1  -1 9738.63  209.08
   3   1   0 3819.82   81.89
   3   1   0 3904.81   81.59
   3  -1   0 3794.12   82.19
   3   1   1 2716.83   56.69
   3   1   1 2643.74   56.99
   3  -1   1 2619.04   57.49
   3   1   2   94.49    2.90
  -3   1  -2   92.19    4.00
   3   1   2   95.99    3.20
   3  -1   2   90.79    3.80
   3   1   3 2249.38   48.80
   3   1   3 2309.47   48.60
  -3   1  -3 2322.37   50.29
   3  -1   3 2280.37   50.19
  -3   1  -4  137.09    5.50
  -3   1  -5    8.40    2.60
   3  -1   5    6.20    3.20
  -3   1  -6  351.76   11.30
  -3   1  -6  350.16   10.00
   3   1   6  346.77   13.80
   3  -1   6  364.56   12.20
  -3   1  -7   56.59    5.10
  -3   1  -7   61.09    7.60
   3   1   7   38.10    8.50
   3  -1   7   64.19    7.40
   3   1   8   79.09    4.70
  -3   1  -8   88.19    7.50
   3   1   8   76.69    6.70
   3  -1   8   89.19    8.70
   3   1   9  413.96   11.00
   3   1   9  427.86   12.60
   3   1   9  416.26   11.50
   3  -1   9  392.66   11.40
   3  -1   9  390.56   17.20
   3  -1   9  419.66   11.30
   3   1  10   69.19    4.80
   3   1  10   82.49    6.10
   3   1  10   83.69    4.50
   3  -1  10   76.39    8.20
   3  -1  10   79.49    5.20
   3  -1  10   72.49    5.00
   3   1  11    1.50    1.90
   3   1  11   -3.90    3.00
   3   1  11    0.60    2.00
   3  -1  11    2.90    2.20
   3  -1  11   -2.10    4.20
   3   1  12  265.77    8.10
   3   1  12  267.17    8.60
   3   1  12  254.87    9.80
   3  -1  12  269.67    8.50
   3  -1  12  267.97   11.10
   3  -1  12  270.77    8.70
   3   1  13  376.06   12.00
   3   1  13  385.96   12.40
   3   1  13  391.36   11.10
   3  -1  13  404.46   13.30
   3  -1  13  399.26   11.20
   3  -1  13  387.06   11.00
   3   1  14  256.87    8.20
   3   1  14  257.57    7.80
   3  -1  14  257.97    8.30
   3  -1  14  253.17    8.30
   3   1  15    2.10    1.60
   3   1  15   -1.00    1.60
   3  -1  15   -4.10    2.50
   3  -1  15   -1.10    1.80
   3   1  16   13.00    2.70
   3   1  16    8.10    1.70
   3  -1  16    6.80    2.70
   3  -1  16    9.60    2.10
   3   1  17    0.40    1.40
   3   1  17    0.90    1.40
   3  -1  17    0.70    1.90
   3   1  18   54.39    3.00
   3   1  18   51.79    2.60
   3  -2 -17   51.59    3.70
   3  -2 -16    1.40    2.40
  -3  -2  16    3.40    5.90
  -3   2  15    3.90    2.70
  -3   2  15    2.20    1.60
  -3  -2  15    4.90    3.10
  -3  -2  15    3.40    3.60
   3  -2 -15    0.50    4.10
  -3   2  14   12.40    2.60
  -3   2  14   15.50    2.70
   3  -2 -14   11.50    3.70
  -3  -2  14   17.90    4.20
  -3  -2  14   18.70    4.30
  -3   2  13  304.07    9.20
  -3   2  13  293.47    8.60
   3  -2 -13  304.47   12.80
  -3  -2  13  305.27    9.90
  -3  -2  13  308.37    9.70
  -3   2  12   -1.20    2.40
  -3   2  12    4.80    2.10
  -3  -2  12    7.70    2.80
  -3  -2  12   10.10    2.90
   3  -2 -12    4.60    3.40
  -3   2  11  295.27    9.10
  -3   2  11  302.17    9.70
   3  -2 -11  304.27   10.70
  -3  -2  11  315.27   10.00
  -3  -2  11  312.77   10.20
  -3   2  10    2.90    2.90
  -3   2  10    1.10    1.90
  -3  -2  10    0.90    2.60
  -3  -2  10   -3.40    2.60
   3  -2 -10   -2.00    3.00
  -3   2   9    5.10    2.00
  -3  -2   9    5.90    2.70
  -3  -2   9    6.70    2.80
   3  -2  -9   10.30    3.50
  -3   2   8   27.10    3.60
  -3  -2   8   26.60    4.50
   3  -2  -8   15.40    3.30
  -3  -2   8   31.70    4.30
  -3   2   7  173.58    6.50
   3  -2  -7  170.68    7.70
  -3  -2   7  188.08   10.70
  -3  -2   7  185.38    7.00
  -3  -2   7  178.28    7.20
  -3   2   6  209.58    7.60
  -3  -2   6  225.88    7.80
   3  -2  -6  210.58    8.30
  -3  -2   6  212.18   10.60
  -3  -2   6  225.88    7.80
  -3   2   5   85.29    6.80
  -3  -2   5   70.19    4.90
  -3  -2   5   73.49    7.10
   3  -2  -5   46.70    9.40
  -3  -2   5   60.79    5.20
   3   2  -4    6.20    5.70
   3  -2  -4   -0.70    4.60
  -3  -2   4   -1.00    3.30
  -3  -2   4    4.20    2.90
   3  -2  -4    6.70    3.10
   3   2  -3  360.96   11.80
   3  -2  -3  385.26   12.80
  -3  -2   3  357.36   12.50
   3  -2  -3  335.67   12.40
   3   2  -2    2.60    2.70
   3  -2  -2   -0.80    3.60
   3  -2  -2    4.20    3.40
  -3  -2   2    7.90    3.30
   3   2  -1  150.98    6.80
   3  -2  -1  147.99    7.80
   3  -2  -1  163.58    8.30
  -3  -2   1  161.38    8.00
   3   2   0  323.97   13.60
   3   2   0  293.77    9.70
   3  -2   0  317.57   10.90
   3  -2   0  277.47   10.80
   3   2   1 1464.15   33.20
   3   2   1 1402.96   34.60
   3  -2   1 1465.25   35.00
   3  -2   1 1402.46   34.50
   3   2   2   55.79    4.70
   3   2   2   44.90    7.60
   3  -2   2   55.79    6.00
   3   2   3    2.00    2.80
   3   2   3    1.00    4.60
   3  -2   3    4.80    2.90
   3   2   4  161.48    8.10
   3  -2   4  161.78    8.70
  -3  -2  -4  174.38    7.20
   3   2   5  285.47   15.90
   3  -2   5  346.57   12.50
   3   2   6    2.30    3.90
   3   2   6    1.90    3.20
  -3  -2  -6   -4.10    4.00
   3  -2   6    2.40    3.20
   3  -2   6    1.00    3.60
   3   2   7   30.30    5.00
   3   2   7   31.00    5.70
   3  -2   7   37.20    7.20
  -3  -2  -7   26.70    6.70
   3  -2   7   36.80    6.10
   3   2   8  275.17    8.50
  -3  -2  -8  274.17   10.80
   3  -2   8  285.37   12.90
   3  -2   8  265.37   10.20
   3   2   9  437.06   11.40
   3  -2   9  349.37   17.40
  -3  -2  -9  430.06   13.60
   3  -2   9  435.06   16.30
   3   2  10   12.50    3.20
   3   2  10   24.10    3.50
   3  -2  10    4.30    6.30
   3   2  11    2.20    2.80
   3   2  11    4.90    2.00
   3   2  12  407.46   10.80
   3   2  12  397.56   11.30
   3   2  13   19.70    3.90
   3   2  13   16.60    2.80
   3   2  14  322.27    9.10
   3   2  14  319.47    8.70
   3   2  15   22.30    2.50
   3   2  15   31.10    6.70
  -3  -2 -15   26.40    3.50
   3   2  16   47.30    2.60
  -3  -2 -16   45.10    4.40
  -3   3  14   -2.90    1.70
   3  -3 -14    3.00    2.70
  -3   3  13   34.70    3.10
  -3  -3  13   36.00    3.80
   3  -3 -13   36.50    4.10
   3  -3 -13   32.20    4.40
  -3   3  12  271.97    7.40
   3  -3 -12  250.37    8.40
  -3  -3  12  255.47   11.30
  -3  -3  12  267.57    8.10
   3  -3 -12  271.17    8.40
  -3   3  11    2.90    1.90
  -3  -3  11    1.60    2.20
   3  -3 -11    0.90    2.70
  -3  -3  11    2.70    2.90
   3  -3 -11    1.80    2.70
  -3   3  10   23.80    3.60
   3  -3 -10   28.10    4.70
  -3  -3  10   30.60    4.70
   3  -3 -10   21.90    4.60
  -3  -3  10   24.70    4.00
  -3   3   9   22.30    3.80
  -3  -3   9   19.80    3.30
   3  -3  -9   22.50    5.00
  -3  -3   9   26.10    4.50
   3  -3  -9   25.60    4.80
  -3   3   8    9.60    2.40
   3  -3  -8    5.60    2.80
  -3  -3   8   12.00    2.80
   3  -3  -8    7.90    3.00
  -3  -3   8   15.80    3.90
  -3   3   7    0.60    2.20
   3  -3  -7    1.00    2.80
  -3  -3   7    1.90    2.40
   3  -3  -7   -2.30    2.90
  -3  -3   7   -1.90    2.50
  -3   3   6  151.68    6.70
  -3  -3   6  148.59    6.60
   3  -3  -6  151.88    7.30
  -3  -3   6  148.59    6.40
   3  -3  -6  156.58    7.20
  -3   3   5   -4.00    6.60
  -3   3   5    5.70    2.90
   3  -3  -5   -2.90    2.70
  -3  -3   5    2.30    2.30
  -3  -3   5    0.20    2.40
   3  -3  -5    1.60    3.40
  -3  -3   4  106.99    5.70
   3  -3  -4  107.89    5.90
  -3  -3   4  103.99    5.50
   3  -3  -4   97.09    6.60
   3  -3  -3   74.99    6.80
  -3  -3   3   71.49    5.00
  -3  -3   3   67.79    5.10
   3  -3  -3   81.09    5.40
  -3  -3   2  516.15   13.90
  -3  -3   2  524.15   14.00
   3  -3  -2  493.55   14.20
   3  -3  -2  510.95   14.20
   3  -3  -1    3.50    2.40
  -3  -3   1    0.80    2.20
   3  -3  -1    7.00    4.00
  -3  -3   1    1.40    2.50
   3  -3   0    7.90    3.80
  -3  -3   0    6.90    2.30
   3  -3   0   14.40    2.90
  -3  -3   0   13.30    3.00
  -3  -3  -1   90.89    5.50
   3  -3   1   76.69    8.20
   3  -3   1   85.99    5.60
  -3  -3  -1   92.59    5.50
  -3  -3  -2  389.66   11.70
  -3  -3  -2  404.16   11.60
   3  -3   2  373.76   15.20
   3  -3   2  405.46   11.70
   3   3   3    0.30    3.90
   3  -3   3    4.50    3.60
   3  -3   3    7.60    2.80
  -3  -3  -3    7.20    2.70
  -3  -3  -3    4.60    2.80
   3   3   4   30.30    7.10
   3  -3   4   23.40    4.30
  -3  -3  -4   24.80    4.20
  -3  -3  -4   24.30    4.60
   3  -3   4   16.90    4.40
   3   3   5   -0.90    4.60
  -3  -3  -5    2.40    2.50
   3  -3   5    6.50    4.20
   3  -3   5   -0.90    2.40
  -3  -3  -5    0.50    2.50
   3   3   6    2.60    5.40
  -3  -3  -6    6.00    2.90
   3  -3   6    2.80    4.70
   3  -3   6    5.90    2.50
  -3  -3  -6    6.40    2.80
   3   3   7  173.88   14.20
   3  -3   7  148.79    6.70
   3  -3   7  138.29   11.30
  -3  -3  -7  149.19    6.80
  -3  -3  -7  144.59    7.20
   3  -3   8  201.58   12.50
   3  -3   8  183.78    7.70
  -3  -3  -8  187.98    7.50
  -3  -3  -8  193.78    7.90
   3  -3   9   73.39    7.80
   3  -3   9   68.29   10.50
  -3  -3  -9   76.49    5.30
   3  -3  10   15.70    6.90
  -3  -3 -10   23.90    4.20
  -3  -3 -10   23.10    3.80
   3  -3  10   26.50    5.30
  -3  -3 -11   77.29    4.60
  -3  -3 -12   -1.10    2.10
  -3  -3 -13    1.80    2.00
  -3  -3 -14   22.40    3.20
   3  -4  -9   13.30    3.00
  -3  -4   9   11.30    2.80
   3  -4  -8   57.99    3.80
  -3  -4   8   58.59    3.60
   3   4  -7   -0.40    5.30
  -3  -4   7    6.20    2.00
   3  -4  -7    2.40    2.00
   3   4  -6   13.30    4.60
  -3  -4   6    5.50    2.10
   3  -4  -6    6.90    2.10
   3   4  -5   14.10    5.80
  -3  -4   5   -1.20    2.70
  -3  -4   5    2.00    1.80
   3  -4  -5    3.80    1.90
   3   4  -4  109.09    8.40
   3  -4  -4   93.19    4.90
  -3  -4   4  106.99    5.40
  -3  -4   4  105.09    4.90
   3   4  -3    5.90    3.70
  -3   4   3    3.30    7.00
   3  -4  -3    1.80    1.90
  -3  -4   3    2.30    2.60
  -3  -4   3    3.40    1.70
   3   4  -2   33.60    6.60
  -3   4   2   34.20    6.30
  -3  -4   2   29.30    3.30
  -3  -4   2   22.70    4.20
   3  -4  -2   24.40    3.50
   3   4  -1   56.79    7.60
  -3  -4   1   52.69    4.10
   3  -4  -1   54.39    3.90
  -3  -4   1   48.90    4.60
   3   4   0  192.08   10.20
  -3  -4   0  191.68    6.70
   3  -4   0  196.88    7.00
  -3  -4   0  198.28    6.90
   3   4   1   -0.20    4.00
   3  -4   1    4.90    2.00
  -3  -4  -1    9.40    2.50
  -3  -4  -1    9.10    2.10
   3   4   2   13.40    4.40
  -3  -4  -2    6.50    2.10
  -3  -4  -2    4.80    2.40
   3  -4   2    4.10    1.80
   3   4   3   37.90    8.40
  -3  -4  -3   37.30    4.00
  -3  -4  -3   35.70    3.70
   3  -4   3   33.30    3.60
   3   4   4   25.80    6.10
  -3  -4  -4   16.20    3.40
   3  -4   4   21.10    3.30
  -3  -4  -4   17.20    3.70
   3   4   5   96.99   13.80
  -3  -4  -5   64.89    4.50
  -3  -4  -5   63.29    4.10
   3  -4   5   65.49    4.10
   3  -4   6  207.48    6.80
  -3  -4  -6  201.38    6.60
  -3  -4  -6  206.68    7.00
   3  -4   7   23.60    4.10
  -3  -4  -7   24.90    3.70
  -3  -4  -7   24.40    3.90
   3  -4   8    4.40    2.80
  -3  -4  -8   -0.30    3.90
  -3  -4  -8    2.80    2.40
  -3  -4  -9   10.90    2.60
  -3  -4 -10    2.40    2.90
  -4   0  18    2.00    2.50
  -4   0  18    2.10    1.40
  -4   0  17   -0.80    3.20
  -4   0  17   -0.20    2.40
  -4   0  17    2.90    1.80
  -4   0  16   41.90    3.40
  -4   0  16   50.29    4.00
  -4   0  16   35.40    4.80
  -4   0  15   -1.60    1.70
  -4   0  15   -2.80    2.40
  -4   0  15    1.30    2.90
  -4   0  14  790.42   19.60
  -4   0  14  806.62   21.00
  -4   0  14  838.22   22.20
  -4   0  14  858.71   21.40
  -4   0  13   -0.90    3.00
  -4   0  13   -1.30    1.80
  -4   0  13   -1.40    3.40
  -4   0  13   -1.80    2.30
  -4   0  12  264.87    9.80
  -4   0  12  265.17    9.70
  -4   0  12  258.37    8.40
  -4   0  12  249.68    8.50
  -4   0  11   -0.40    2.60
  -4   0  11    0.00    3.60
  -4   0  11   -0.60    1.70
  -4   0  11   -1.70    2.40
  -4   0  10 1227.08   28.50
  -4   0  10 1158.78   28.50
  -4   0  10 1197.18   27.30
  -4   0  10 1201.68   27.70
   4   0  -9   -3.10    5.40
  -4   0   9   -0.80    3.70
  -4   0   9   -3.40    2.70
  -4   0   9    0.20    2.20
  -4   0   8 1274.77   31.00
   4   0  -8 1337.67   31.30
  -4   0   7    1.50    2.80
   4   0  -7   -2.60    2.20
  -4   0   6  707.83   16.80
   4   0  -6  672.23   16.90
  -4   0   5   -1.70    1.30
   4   0  -5   -0.60    1.20
  -4   0   4 7716.03  159.38
   4   0  -4 7378.76  159.48
  -4   0   3    0.00    0.80
   4   0  -3   -0.50    0.70
  -4   0   2  262.77    6.60
   4   0  -2  245.68    6.50
   4   0  -1   -0.60    0.50
  -4   0   1   -0.60    0.60
  -4   0   0   69.49    2.40
   4   0   0   63.89    2.40
  -4   0  -1   -2.90    0.50
   4   0   1   -2.40    0.50
   4   0   2  207.98    5.20
  -4   0  -2  216.48    5.20
  -4   0  -3    0.80    0.50
   4   0   3    1.40    0.60
  -4   0  -4 9606.14  201.78
   4   0   7   -3.20    3.70
   4   0   8   17.20    4.70
   4   0   9   -1.60    2.10
   4   0   9   -0.30    1.90
   4   0  10   71.69    4.40
   4   0  10   71.29    4.50
   4   0  10   87.79    7.50
   4   0  11   -1.90    4.00
   4   0  11    3.30    2.00
   4   0  11    1.10    1.80
   4   0  12   55.49    4.10
   4   0  12   54.39    6.90
   4   0  12   46.10    4.10
   4   0  13    4.30    3.70
   4   0  13    1.60    2.10
   4   0  13   -1.30    1.90
   4   0  14  138.99    5.90
   4   0  14  127.59    5.40
   4   0  14  141.39    8.00
   4   0  15   -2.40    2.60
   4   0  15   -3.80    3.50
   4   0  16  433.96   11.00
   4   0  16  432.66   11.30
   4   0  17    1.40    1.50
   4   0  17   -0.80    1.60
   4   0  18    0.80    1.80
   4   0  18    0.20    1.30
  -4   1  18   40.50    2.90
  -4   1  18   48.50    3.00
  -4   1  17    7.60    1.70
  -4   1  17   14.50    2.60
  -4  -1  17   11.10    2.20
  -4  -1  17    3.40    2.60
  -4   1  16    2.00    1.70
  -4   1  16    1.60    1.60
  -4   1  16    1.60    2.60
   4  -1 -16    7.70    3.80
  -4  -1  16    0.60    2.50
  -4  -1  16    0.20    1.90
  -4  -1  16    1.60    3.70
  -4   1  15   15.60    3.60
  -4   1  15   23.30    3.50
  -4   1  15   21.40    3.10
  -4  -1  15   14.50    3.40
  -4  -1  15   19.60    3.90
  -4  -1  15   14.20    3.10
   4  -1 -15   27.90    5.70
  -4   1  14    7.30    2.10
  -4   1  14    4.40    1.90
  -4   1  14    7.00    3.10
  -4  -1  14    7.80    2.80
  -4  -1  14    6.90    2.30
  -4  -1  14    4.50    3.10
  -4   1  13  306.87    9.40
  -4   1  13  300.57    9.00
  -4   1  13  309.57   14.30
  -4  -1  13  304.37   10.40
  -4  -1  13  308.47    9.40
  -4  -1  13  303.87   10.30
  -4   1  12   96.99    5.20
  -4   1  12  108.79    7.00
  -4   1  12   92.99    5.00
  -4  -1  12   95.79    5.50
  -4  -1  12   96.29    6.10
  -4  -1  12   96.29    6.50
  -4   1  11   21.90    3.60
  -4   1  11   17.70    4.00
  -4   1  11   16.40    2.50
  -4  -1  11   24.90    4.90
  -4  -1  11   22.30    4.50
  -4   1  10   96.49    6.70
  -4   1  10   84.69    4.70
  -4   1  10   90.59    5.30
  -4  -1  10   81.09    5.50
  -4  -1  10   84.09    5.90
  -4  -1  10   81.99    5.70
  -4   1   9  542.55   15.10
  -4   1   9  501.15   13.10
  -4   1   9  491.85   13.50
  -4  -1   9  493.05   13.80
  -4  -1   9  519.45   13.80
  -4  -1   9  522.75   14.20
  -4   1   8  228.18    9.40
   4   1  -8  212.88    9.70
  -4   1   8  230.08    7.30
  -4   1   8  225.98    9.60
   4  -1  -8  240.78   11.10
  -4  -1   8  213.58    7.80
  -4  -1   8  225.88    8.40
   4   1  -7  721.33   19.10
  -4   1   7  741.63   19.20
   4  -1  -7  745.53   19.30
  -4   1   6 2995.50   63.89
   4   1  -6 2846.52   63.79
   4  -1  -6 2891.11   64.89
  -4   1   5   36.60    4.10
   4  -1  -5   41.80    3.60
   4   1  -4   40.00    3.50
  -4   1   4   41.00    3.80
   4  -1  -4   43.80    3.30
  -4   1   3  113.89    4.80
   4   1  -3  111.19    4.10
   4  -1  -3  111.99    4.50
   4   1  -2 2722.73   57.79
  -4   1   2 2750.12   58.19
   4  -1  -2 2566.14   58.19
   4   1  -1 3012.60   63.99
  -4   1   1 3062.19   64.59
   4  -1  -1 2884.01   64.49
   4   1   0  232.18    6.20
  -4   1   0  244.38    6.90
   4  -1   0  224.88    6.90
   4   1   1   34.20    2.20
   4   1   1   29.10    1.70
  -4   1  -1   31.10    2.50
   4  -1   1   30.60    2.40
  -4   1  -2  863.41   20.50
   4   1   2  873.11   19.50
   4   1   2  881.91   19.20
   4  -1   2  861.21   20.40
  -4   1  -3   32.10    3.20
   4   1   3   31.60    1.90
   4   1   3   31.50    1.50
   4  -1   3   29.30    2.70
  -4   1  -4   41.80    3.80
   4  -1   4   38.60    5.50
   4   1   5  351.66   11.70
  -4   1  -5  371.26   10.70
   4  -1   5  345.07   11.50
  -4   1  -6   50.29    5.90
  -4   1  -6   55.69    4.20
   4   1   6   54.29    7.20
   4  -1   6   56.19    6.20
  -4   1  -7  562.44   17.00
  -4   1  -7  588.84   15.50
   4   1   7  555.64   16.70
   4  -1   7  609.24   17.30
   4   1   8   94.79    7.00
   4   1   8  105.29    5.80
   4   1   8   96.09    5.20
  -4   1  -8   90.99    8.10
   4  -1   8  103.09    8.50
   4   1   9    4.20    2.30
   4   1   9    0.00    3.10
   4   1   9    7.20    2.00
   4  -1   9   -1.60    5.00
   4  -1   9    7.00    2.40
   4  -1   9    6.80    2.50
   4   1  10   10.20    2.10
   4   1  10    6.70    2.20
   4   1  10    2.60    3.10
   4  -1  10    8.30    2.50
   4  -1  10   15.30    6.40
   4  -1  10    8.60    2.60
   4   1  11  317.07   10.90
   4   1  11  316.67    9.20
   4   1  11  315.47    9.50
   4  -1  11  320.67    9.40
   4  -1  11  303.67    9.50
   4   1  12   44.10    3.90
   4   1  12   58.09    6.10
   4   1  12   45.10    4.10
   4  -1  12   43.40    4.50
   4  -1  12   39.10    4.50
   4   1  13  143.29    6.00
   4   1  13  137.69    5.60
   4  -1  13  128.89    6.00
   4  -1  13  134.19    5.90
   4   1  14   10.00    2.00
   4   1  14   16.40    3.00
   4  -1  14   12.00    2.70
   4  -1  14   15.10    3.70
   4   1  15   20.30    2.80
   4   1  15   19.90    3.20
   4  -1  15   18.10    3.90
   4  -1  15   22.50    3.60
   4   1  16  109.29    4.20
   4   1  16  105.99    5.10
   4  -1  16  109.49    5.00
   4  -1  16  105.09    4.70
   4   1  17   22.70    2.70
   4   1  17   28.80    2.50
   4  -1  17   30.10    3.50
  -4  -1 -17   31.10    4.10
   4   1  18   52.99    2.70
   4   1  18   51.79    3.10
  -4   2  16   32.20    2.40
  -4  -2  16   25.80    5.00
  -4   2  15   12.00    2.80
  -4   2  15    5.80    1.50
  -4  -2  15    9.10    3.00
  -4  -2  15    7.70    2.70
   4  -2 -15    8.30    3.50
  -4   2  14    1.20    2.30
  -4   2  14   -2.10    1.60
  -4  -2  14    3.00    2.60
   4  -2 -14   -3.70    3.10
  -4  -2  14    2.40    2.50
  -4   2  13    3.90    2.40
  -4   2  13    2.20    2.40
  -4  -2  13    3.70    2.70
   4  -2 -13    0.30    3.30
  -4  -2  13    3.10    2.60
  -4   2  12    1.40    2.50
  -4   2  12    1.30    1.90
  -4  -2  12    4.20    2.60
   4  -2 -12    4.80    3.20
  -4  -2  12    6.20    2.70
  -4   2  11    0.40    1.90
  -4   2  11    0.60    2.70
   4  -2 -11    0.20    3.30
  -4  -2  11   -0.10    2.60
  -4  -2  11    1.10    2.60
  -4   2  10   26.70    5.60
  -4   2  10   31.00    3.50
  -4  -2  10   31.70    4.50
   4  -2 -10   27.10    5.20
  -4  -2  10   24.10    4.50
  -4   2   9  548.25   14.40
  -4   2   9  565.24   15.90
  -4  -2   9  556.14   14.60
  -4  -2   9  530.45   15.10
   4  -2  -9  540.05   15.60
  -4   2   8   38.20    3.90
  -4  -2   8   45.70    4.50
  -4  -2   8   44.80    4.40
   4  -2  -8   40.40    5.40
  -4   2   7    3.40    1.90
   4  -2  -7    1.30    3.00
  -4  -2   7    5.50    2.40
  -4  -2   7    5.60    2.30
  -4   2   6  102.09    5.40
   4  -2  -6  100.29    6.00
  -4  -2   6   97.39    5.20
  -4  -2   6  102.19    8.60
  -4  -2   6  105.49    5.50
  -4   2   5 1078.59   25.50
  -4  -2   5 1065.89   25.60
  -4  -2   5 1135.99   25.80
   4  -2  -5 1095.79   29.30
  -4  -2   5 1117.99   28.50
   4  -2  -5 1121.69   26.40
   4  -2  -4  673.13   19.20
  -4  -2   4  646.64   16.60
   4  -2  -4  683.23   19.90
   4  -2  -4  638.44   17.00
  -4  -2   4  671.53   16.60
  -4  -2   4  661.13   21.10
   4   2  -3  283.27   10.40
  -4  -2   3  295.77   11.20
   4  -2  -3  298.27   11.50
   4  -2  -3  277.97   11.90
   4   2  -2  727.93   19.30
   4  -2  -2  763.22   20.60
   4  -2  -2  716.43   20.40
   4   2  -1  166.78    7.20
   4  -2  -1  173.08    8.60
   4  -2  -1  168.38    8.50
   4   2   0  179.88    7.30
   4  -2   0  170.08    8.90
   4  -2   0  188.88    8.80
   4   2   1 1259.47   32.00
   4   2   1 1281.37   30.20
   4  -2   1 1306.67   31.90
   4  -2   1 1331.67   32.20
   4   2   2 3881.21   85.79
   4   2   2 3923.11   84.49
   4  -2   2 3893.71   86.79
   4   2   3  756.42   18.40
   4   2   3  713.53   19.60
   4  -2   3  744.13   20.80
   4   2   4   50.49    6.10
   4  -2   4   57.69    6.80
  -4  -2  -4   55.09    5.20
   4   2   5 1219.78   30.70
   4  -2   5 1265.47   32.10
  -4  -2  -5 1265.77   29.10
   4   2   6   99.29    8.00
   4   2   6   85.79    6.50
   4  -2   6  102.09    7.30
  -4  -2  -6   91.49    7.50
   4  -2   6  103.09    7.80
   4   2   7  311.27    9.40
   4   2   7  297.67   12.90
   4  -2   7  308.47   10.90
   4  -2   7  302.97   12.80
  -4  -2  -7  311.17   11.40
   4   2   8  582.24   14.80
   4   2   8  581.54   22.60
   4  -2   8  578.94   18.80
   4   2   9   99.69    5.10
   4  -2   9  103.09   10.30
   4   2  10  433.86   12.50
   4   2  10  447.56   11.80
   4  -2  10  450.65   17.60
   4   2  11   52.59    4.00
   4   2  11   54.49    5.20
   4  -2  11   53.59    9.00
   4   2  12    2.40    2.00
   4   2  12    6.80    2.60
   4   2  13  268.67    7.90
   4   2  13  271.07    8.50
   4   2  14  166.88    5.50
   4   2  14  160.78    6.30
  -4  -2 -14  160.38    6.70
   4   2  15    9.80    2.40
   4   2  15    8.50    2.70
  -4  -2 -15    8.50    2.40
   4   2  16   38.50    2.60
  -4  -2 -16   47.80    3.40
  -4   3  14   -0.80    1.70
   4  -3 -14    4.60    3.10
  -4   3  13   23.10    3.00
   4  -3 -13   16.80    3.80
   4  -3 -13   19.90    4.50
  -4  -3  13   18.80    3.20
  -4   3  12    5.30    1.80
  -4  -3  12    4.90    3.10
   4  -3 -12    4.10    2.60
  -4  -3  12    7.00    2.10
   4  -3 -12   12.40    3.00
  -4   3  11   31.90    3.20
   4  -3 -11   23.60    4.40
  -4  -3  11   24.20    3.70
  -4  -3  11   22.30    4.40
   4  -3 -11   29.80    4.70
  -4   3  10  125.49    5.00
  -4  -3  10  115.89    5.70
   4  -3 -10  122.39    6.20
  -4  -3  10  112.59    5.60
   4  -3 -10  117.99    6.30
  -4   3   9   61.89    4.20
  -4  -3   9   59.89    4.80
   4  -3  -9   57.89    5.60
   4  -3  -9   63.99    5.20
  -4  -3   9   54.59    4.90
  -4   3   8    3.00    2.10
   4  -3  -8    1.00    2.80
  -4  -3   8    3.30    2.40
   4  -3  -8   -2.30    2.90
  -4  -3   8    1.80    2.30
  -4   3   7  252.67    8.30
   4  -3  -7  271.57    9.40
  -4  -3   7  267.27    8.70
  -4  -3   7  252.17    8.90
   4  -3  -7  252.67    9.40
  -4   3   6   56.79    4.80
  -4  -3   6   53.79    4.50
  -4  -3   6   57.29    4.70
   4  -3  -6   50.29    6.30
   4  -3  -6   55.29    5.20
  -4   3   5    7.10    2.70
  -4  -3   5    2.40    1.90
   4  -3  -5    2.70    3.60
   4  -3  -5    8.50    2.90
  -4  -3   5    9.00    2.40
  -4   3   4  163.68    7.40
  -4  -3   4  161.18    6.70
  -4  -3   4  162.48    6.60
   4  -3  -4  166.98    7.30
   4  -3  -4  159.98    8.10
   4  -3  -3   13.00    2.80
  -4  -3   3   13.90    3.70
  -4  -3   3   17.60    4.10
  -4  -3   2  491.85   13.40
   4  -3  -2  478.25   17.30
  -4  -3   2  499.25   13.50
  -4  -3   1    3.10    2.50
   4  -3  -1    3.90    2.50
  -4  -3   1    4.70    2.40
   4  -3  -1    8.80    4.50
   4  -3   0  322.97   10.20
  -4  -3   0  338.47   10.30
  -4  -3   0  320.37   10.10
   4  -3   0  312.67   13.50
   4  -3   1    1.20    2.50
  -4  -3  -1    2.30    2.60
  -4  -3  -1   -0.20    2.20
   4  -3   1    5.90    4.10
   4   3   2   -4.60    3.30
   4  -3   2   -2.00    2.50
   4  -3   2    2.30    4.30
  -4  -3  -2    3.70    2.30
  -4  -3  -2    5.50    2.90
   4   3   3 1189.08   31.50
   4  -3   3 1258.87   28.80
  -4  -3  -3 1242.98   29.00
   4  -3   3 1157.08   32.90
  -4  -3  -3 1264.07   29.00
   4   3   4   62.99    7.80
   4  -3   4   60.39    5.00
  -4  -3  -4   58.59    5.10
  -4  -3  -4   59.19    5.30
   4  -3   4   57.59    7.90
   4   3   5   12.80    5.60
   4  -3   5    8.70    2.70
  -4  -3  -5   18.20    4.80
  -4  -3  -5   11.20    2.80
   4   3   6   63.99    9.80
   4  -3   6   50.69    4.90
   4  -3   6   60.79    8.90
  -4  -3  -6   55.39    5.60
  -4  -3  -6   47.40    4.70
   4   3   7    9.30    6.70
   4  -3   7   12.60    3.00
  -4  -3  -7    6.40    2.60
   4  -3   7   15.40    5.40
  -4  -3  -7   15.30    3.50
   4  -3   8   10.70    3.10
  -4  -3  -8   10.40    2.70
  -4  -3  -8   10.90    3.60
   4  -3   8   11.10    5.60
  -4  -3  -9  220.08    9.20
   4  -3   9  227.98   13.60
   4  -3   9  226.58    8.60
  -4  -3  -9  224.98    8.30
  -4  -3 -10   46.10    4.40
   4  -3  10   41.80    7.60
  -4  -3 -11   32.60    3.60
  -4  -3 -12   78.79    4.60
  -4  -3 -13    2.20    2.00
  -4  -3 -14   -1.20    2.00
   4  -4 -10   -3.10    2.50
  -4  -4  10    1.80    2.30
   4  -4  -9   51.39    3.60
  -4  -4   9   49.10    3.20
   4  -4  -8    1.70    1.90
  -4  -4   8    1.40    1.70
   4   4  -7    9.50    5.70
   4  -4  -7   19.10    3.10
  -4  -4   7   17.40    3.60
   4   4  -6   22.90    5.20
  -4  -4   6   18.40    3.10
   4  -4  -6   12.90    3.10
  -4  -4   6   28.80    4.80
   4   4  -5  137.59    9.30
   4  -4  -5  148.59    5.80
  -4  -4   5  137.39    5.70
  -4  -4   5  139.89    5.70
   4   4  -4  149.49    9.10
  -4  -4   4  147.59    5.80
  -4  -4   4  147.19    5.70
   4  -4  -4  148.09    5.90
   4   4  -3  123.39    8.60
  -4   4   3  109.59   14.50
   4  -4  -3  117.69    5.20
  -4  -4   3  119.69    5.00
  -4  -4   3  120.69    5.30
  -4   4   2   -6.40    9.00
   4   4  -2    1.30    3.50
  -4  -4   2    1.30    1.70
  -4  -4   2    3.30    2.40
   4  -4  -2    2.50    2.00
   4   4  -1    4.70    3.70
   4  -4  -1   -0.70    1.80
  -4  -4   1    0.10    2.40
  -4  -4   1   -0.50    1.80
   4   4   0   45.60    7.30
  -4  -4   0   55.99    4.00
   4  -4   0   55.99    4.20
  -4  -4   0   66.29    4.30
   4   4   1  101.19    8.60
  -4  -4  -1   96.09    5.00
   4  -4   1   91.49    4.70
  -4  -4  -1   99.29    4.70
   4   4   2  158.38    9.80
  -4  -4  -2  153.08    5.90
  -4  -4  -2  157.08    6.10
   4  -4   2  152.58    5.90
   4   4   3   20.60    4.90
  -4  -4  -3   17.20    3.20
   4  -4   3   21.50    3.30
  -4  -4  -3   20.00    3.70
   4   4   4    6.10    5.70
  -4  -4  -4    2.60    2.10
  -4  -4  -4    3.00    2.10
   4  -4   4    5.60    2.00
   4   4   5   16.80    7.70
  -4  -4  -5   12.30    2.40
   4  -4   5   14.60    3.30
  -4  -4  -5   11.70    2.30
  -4  -4  -6   20.40    3.50
   4  -4   6   21.40    3.50
  -4  -4  -6   22.50    3.60
   4  -4   7   21.40    4.20
  -4  -4  -7   14.20    3.00
  -4  -4  -7   21.90    3.40
  -4  -4  -8   20.60    4.10
  -4  -4  -9  305.47    8.20
  -5   0  18   41.00    2.80
  -5   0  18   49.00    3.90
  -5   0  17   -0.30    2.80
  -5   0  17    1.40    3.70
  -5   0  17    2.20    2.40
  -5   0  16   73.99    4.10
  -5   0  16   65.09    5.30
  -5   0  16   74.69    4.60
  -5   0  15   -3.10    2.30
  -5   0  15    2.80    2.80
  -5   0  15    0.00    1.60
  -5   0  14  674.23   16.60
  -5   0  14  641.94   17.90
  -5   0  14  673.93   17.10
  -5   0  14  710.23   18.60
  -5   0  13   -2.20    1.70
  -5   0  13    0.80    2.90
  -5   0  13    0.50    3.40
  -5   0  13   -0.50    2.40
  -5   0  12  189.28    7.20
  -5   0  12  199.18    7.30
  -5   0  12  210.88    8.50
  -5   0  12  208.78    8.60
  -5   0  11   -2.50    2.90
  -5   0  11   -2.10    1.80
  -5   0  11    0.20    2.70
  -5   0  11   -1.20    2.50
  -5   0  10  503.25   13.30
  -5   0  10  487.95   14.20
  -5   0  10  502.55   13.20
  -5   0  10  504.95   14.10
  -5   0   9   -2.40    3.40
  -5   0   9   -2.50    2.80
  -5   0   9    0.60    2.10
   5   0  -9   -3.60    5.70
   5   0  -8   92.89    7.20
  -5   0   8  124.69   13.90
   5   0  -7   -3.40    2.30
  -5   0   7    3.30    3.20
  -5   0   6  325.87    9.60
  -5   0   5   -2.70    1.60
   5   0  -5   -1.60    1.20
  -5   0   4 1393.16   31.30
   5   0  -4 1417.36   31.40
   5   0  -3   -1.50    0.80
  -5   0   3   -0.40    1.00
  -5   0   2  356.46    8.90
   5   0  -2  352.86    8.90
   5   0  -1    0.20    0.60
  -5   0   1   -0.10    0.70
  -5   0   0 2941.01   62.99
   5   0   0 2983.50   63.09
  -5   0  -1   -4.00    0.60
   5   0   1   -3.60    0.60
   5   0   2 2166.58   45.50
  -5   0  -2 2097.29   45.40
   5   0   3    0.10    0.60
  -5   0  -3   -0.40    0.60
  -5   0  -4  208.08    5.00
   5   0   6 3567.24   77.89
   5   0   7   -6.60    3.20
   5   0   8    6.70    4.00
   5   0   9   -1.70    1.90
   5   0   9    2.90    5.20
   5   0   9    3.90    2.10
   5   0  10  820.92   21.60
   5   0  10  842.32   19.60
   5   0  10  826.22   20.00
   5   0  11    0.10    2.70
   5   0  11   -0.60    2.50
   5   0  11   -2.40    4.30
   5   0  12   -0.80    1.80
   5   0  12   -2.00    4.10
   5   0  12    2.10    1.80
   5   0  13    3.50    4.00
   5   0  13   -0.60    1.80
   5   0  13    2.90    2.50
   5   0  14    5.70    2.00
   5   0  14    6.40    1.80
   5   0  14    3.00    4.10
   5   0  15   -2.20    1.70
   5   0  15    1.60    1.70
   5   0  16   14.70    2.80
   5   0  16   17.70    2.70
   5   0  17   -0.80    1.50
   5   0  17   -1.40    1.50
   5   0  18   34.10    2.70
   5   0  18   27.00    2.60
  -5   1  18    0.50    2.30
  -5  -1  18    2.80    2.80
  -5   1  17   54.09    3.30
  -5   1  17   53.59    3.20
  -5  -1  17   60.79    4.40
  -5  -1  17   52.29    4.00
  -5   1  16   11.20    2.80
  -5   1  16    8.50    2.70
  -5   1  16   11.50    2.60
  -5  -1  16   21.30    4.90
  -5  -1  16   11.10    2.60
  -5  -1  16   15.10    3.40
   5  -1 -16    9.40    3.60
  -5   1  15   24.70    4.90
  -5   1  15   28.20    3.60
  -5   1  15   29.70    3.10
  -5  -1  15   25.30    4.90
  -5  -1  15   34.50    3.90
  -5  -1  15   29.90    4.50
  -5   1  14    0.40    1.90
  -5   1  14    0.90    3.40
  -5   1  14    3.70    1.90
  -5  -1  14    0.90    2.70
  -5  -1  14   -0.10    2.80
  -5  -1  14    1.60    2.20
  -5   1  13   62.99    4.70
  -5   1  13   68.39    4.60
  -5   1  13   60.49    6.50
  -5  -1  13   64.99    5.70
  -5  -1  13   66.79    5.50
  -5  -1  13   66.69    4.70
  -5   1  12  989.20   23.90
  -5   1  12 1017.60   23.60
  -5   1  12  991.10   25.50
  -5  -1  12  984.20   24.50
  -5  -1  12  993.90   24.60
  -5  -1  12 1012.00   23.90
  -5   1  11  593.04   14.90
  -5   1  11  601.44   16.80
  -5   1  11  566.74   15.10
  -5  -1  11  590.14   15.30
  -5  -1  11  582.54   15.80
  -5  -1  11  582.64   15.80
  -5   1  10  168.18    6.40
  -5   1  10  170.48    6.70
  -5   1  10  164.78    8.20
  -5  -1  10  167.98    6.90
  -5  -1  10  159.58    7.20
  -5  -1  10  158.98    7.00
  -5   1   9  186.58    8.90
  -5   1   9  193.28    7.30
  -5  -1   9  193.48    7.80
  -5  -1   9  187.48    7.80
  -5  -1   9  204.98    7.30
  -5   1   8    3.00    3.70
  -5   1   8    3.80    3.60
  -5   1   8    3.70    2.60
  -5   1   8    4.90    2.00
   5   1  -8    7.30    5.50
   5  -1  -8    7.90    5.60
  -5  -1   8   -2.10    2.70
  -5  -1   8    7.40    2.80
   5   1  -7   78.59    5.90
  -5   1   7   86.59    8.60
   5  -1  -7   71.59    7.10
  -5   1   6  228.68    9.30
   5   1  -6  219.98    8.00
   5  -1  -6  236.78    8.90
   5   1  -5  308.57    9.10
  -5   1   5  297.17    9.70
   5  -1  -5  299.67    9.60
  -5   1   4  712.13   17.70
   5   1  -4  724.63   17.30
   5  -1  -4  690.93   17.70
   5   1  -3  504.75   12.60
  -5   1   3  502.95   13.10
   5  -1  -3  502.85   13.10
   5   1  -2 4244.28   88.39
  -5   1   2 4051.39   88.79
   5  -1  -2 4114.29   89.09
  -5   1   1 2418.66   52.39
   5   1  -1 2412.76   51.69
   5  -1  -1 2345.27   52.49
   5   1   0  996.20   22.20
  -5   1   0 1001.10   23.10
   5  -1   0  980.60   23.10
  -5   1  -1 3587.34   76.79
   5   1   1 3605.04   75.69
   5  -1   1 3494.75   76.69
   5   1   2  649.83   14.70
   5   1   2  651.73   14.30
  -5   1  -2  604.54   15.70
   5  -1   2  635.24   15.70
  -5   1  -3  130.99    5.50
   5   1   3  133.29    3.90
   5   1   3  136.29    3.60
   5  -1   3  133.89    6.90
   5  -1   3  135.69    5.20
   5   1   4    0.80    2.90
  -5   1  -4    3.70    2.30
   5  -1   4    1.90    1.70
   5  -1   4    0.60    2.70
   5   1   5  171.98    8.00
  -5   1  -5  186.68    7.40
   5  -1   5  176.98    8.20
  -5   1  -6  262.07   10.00
   5   1   6  258.27   10.10
   5  -1   6  276.67   10.30
  -5   1  -7  348.47   13.10
   5   1   7  360.16   12.20
  -5   1  -7  357.86   11.20
   5  -1   7  351.46   12.40
   5   1   8    2.40    4.50
   5   1   8    5.50    2.40
   5   1   8    3.10    2.20
   5   1   8    2.50    3.60
   5  -1   8    9.50    4.30
   5  -1   8    2.50    2.60
   5  -1   8    5.80    2.40
   5   1   9  369.16   10.10
   5   1   9  381.96   10.60
   5   1   9  386.76   12.20
   5  -1   9  364.66   10.70
   5  -1   9  364.76   14.40
   5  -1   9  368.46   10.30
   5   1  10  150.28    7.80
   5   1  10  146.19    6.00
   5   1  10  142.29    5.60
   5  -1  10  135.49    6.30
   5  -1  10  132.49   12.00
   5  -1  10  146.29    6.10
   5   1  11  406.36   11.70
   5   1  11  430.76   11.40
   5  -1  11  434.56   11.60
   5  -1  11  420.96   11.80
   5   1  12   75.99    4.30
   5   1  12   70.79    4.60
   5  -1  12   82.89    4.80
   5  -1  12   73.39    5.00
   5   1  13  393.46   11.20
   5   1  13  393.66   10.70
   5  -1  13  387.86   11.00
   5  -1  13  398.36   10.90
   5   1  14  201.98    7.10
   5   1  14  204.38    6.80
   5  -1  14  230.38    8.70
   5   1  15   66.79    3.80
   5   1  15   65.69    4.40
   5  -1  15   69.59    4.20
   5  -1  15   68.19    4.20
   5   1  16   -1.50    1.40
   5   1  16   -1.10    1.40
   5  -1  16    0.20    1.90
   5  -1  16    3.60    2.40
   5   1  17   33.70    2.50
   5   1  17   32.40    3.40
   5  -1  17   37.60    3.60
  -5  -1 -17   31.20    4.60
  -5   2  16  188.98    5.40
   5  -2 -16  169.18    7.80
  -5  -2  16  187.48    6.60
   5  -2 -16  185.18    6.20
  -5   2  15   81.69    3.50
  -5   2  15   91.59    7.80
  -5  -2  15   78.09    4.60
  -5  -2  15   81.19    4.70
   5  -2 -15   85.59    5.50
  -5   2  14    2.30    2.30
  -5   2  14    1.80    1.70
  -5  -2  14    0.60    2.40
   5  -2 -14   -0.70    3.10
  -5  -2  14    3.00    2.40
  -5  -2  13   25.10    4.10
   5  -2 -13   15.70    3.60
  -5  -2  13   12.30    2.70
  -5   2  12   24.90    3.40
  -5   2  12   28.10    4.80
  -5  -2  12   38.10    4.50
   5  -2 -12   21.50    5.30
  -5  -2  12   29.40    4.20
  -5   2  11   95.09    5.80
  -5   2  11   86.29    4.70
   5  -2 -11   93.99    7.10
  -5  -2  11   86.69    5.50
  -5  -2  11   86.99    5.70
  -5   2  10    3.80    1.90
  -5   2  10   -1.10    2.90
  -5  -2  10    1.80    2.30
  -5  -2  10    2.20    2.40
   5  -2 -10   -1.00    3.10
  -5   2   9    2.80    1.80
  -5   2   9    3.50    5.00
  -5  -2   9    3.50    2.80
  -5  -2   9    0.10    2.20
   5  -2  -9    5.00    3.00
  -5   2   8   44.70    3.80
  -5  -2   8   50.89    8.30
   5  -2  -8   43.30    6.30
  -5  -2   8   47.40    4.40
  -5   2   7   18.10    3.90
  -5  -2   7   21.30    4.00
   5  -2  -7   24.60    4.90
  -5  -2   7   18.70    4.00
  -5   2   6   19.70    2.70
   5  -2  -6   17.90    4.60
  -5  -2   6   20.30    4.00
  -5  -2   6   17.20    4.00
  -5   2   5   -0.10    2.40
  -5  -2   5    1.70    2.00
   5  -2  -5    7.60    7.70
   5  -2  -5    2.90    2.90
  -5  -2   5    5.60    2.30
  -5   2   4   59.29    6.90
   5  -2  -4   60.09   10.00
   5  -2  -4   62.39    8.90
  -5  -2   4   55.19    4.70
  -5  -2   4   51.69    4.70
   5  -2  -4   53.69    5.00
   5   2  -3  661.33   19.10
   5  -2  -3  701.33   19.00
   5  -2  -3  730.63   20.10
   5  -2  -3  717.03   20.70
   5   2  -2 1422.16   33.80
   5  -2  -2 1426.56   34.70
   5  -2  -2 1422.06   35.10
   5   2  -1 2088.69   47.40
   5  -2  -1 2087.59   48.80
   5  -2  -1 2102.49   49.00
   5   2   0   37.80    4.90
   5  -2   0   40.30    6.30
   5  -2   0   41.20    6.80
   5   2   1   75.19    9.60
   5   2   1   81.09    5.50
   5  -2   1   86.99    7.00
   5  -2   1   79.49    7.70
   5   2   2    1.50    4.60
   5   2   2   -3.20    5.40
   5   2   2   -2.60    2.60
   5  -2   2    0.10    3.60
   5   2   3   77.89    6.00
   5  -2   3   78.29    7.00
  -5  -2  -3   69.99    5.40
   5   2   4 1206.48   29.50
   5  -2   4 1162.28   30.60
  -5  -2  -4 1204.88   27.80
   5   2   5    3.00    3.20
   5  -2   5    6.60    3.40
  -5  -2  -5    7.60    2.80
   5   2   6   76.69    7.70
   5  -2   6   81.89    8.00
  -5  -2  -6   77.89    5.30
   5   2   7    4.80    3.00
   5   2   7    0.50    4.60
   5  -2   7    2.40    3.90
   5   2   8  334.37   14.00
   5   2   8  325.17    9.60
   5  -2   8  325.17   13.90
   5   2   9  364.26   10.40
   5  -2   9  382.06   15.60
   5   2  10  318.97   10.30
   5   2  10  336.57    9.50
   5  -2  10  326.27   24.40
   5   2  11  279.57    9.10
   5   2  11  280.17    8.50
   5  -2  11  278.47   16.30
   5   2  12   18.00    3.40
   5   2  12   10.50    2.60
   5   2  13  144.89    5.30
   5   2  13  135.69    6.00
  -5  -2 -13  137.39    6.10
   5   2  14   17.10    4.30
   5   2  14   10.70    1.90
  -5  -2 -14   17.20    3.50
   5   2  15   45.40    2.80
  -5  -2 -15   39.90    3.50
   5   2  16   23.80    2.50
  -5  -2 -16   22.70    3.30
  -5   3  14    0.00    1.70
  -5   3  13    2.00    2.20
   5  -3 -13    3.20    3.00
  -5  -3  13   -1.30    3.20
  -5  -3  13   -1.90    1.90
   5  -3 -13    0.70    2.80
  -5   3  12   26.60    3.00
   5  -3 -12   17.90    3.10
   5  -3 -12   16.80    4.00
  -5  -3  12   24.30    4.40
  -5  -3  12   21.50    3.30
  -5   3  11   26.50    3.30
  -5  -3  11   32.10    3.70
  -5  -3  11   39.10    4.20
   5  -3 -11   34.60    5.00
   5  -3 -11   36.50    4.40
  -5   3  10   13.70    3.20
  -5  -3  10   15.40    3.90
   5  -3 -10   13.20    2.90
   5  -3 -10   19.00    4.80
  -5  -3  10   17.60    3.50
   5   3  -9  112.29   12.20
  -5   3   9  101.79    5.10
   5  -3  -9   95.79    6.80
  -5  -3   9  103.19    6.90
   5  -3  -9   98.99    6.10
  -5  -3   9   97.69    5.60
  -5   3   8  319.37    9.40
  -5  -3   8  317.87    9.70
   5  -3  -8  325.47   10.70
  -5  -3   8  331.87   10.50
   5  -3  -8  328.07   11.10
  -5   3   7   55.69    4.40
   5  -3  -7   55.09    6.10
  -5  -3   7   49.40    4.50
  -5  -3   7   52.79    4.60
   5  -3  -7   56.39    5.90
  -5   3   6  320.57    9.80
   5  -3  -6  327.87   11.20
  -5  -3   6  325.27   10.00
  -5  -3   6  340.17   10.40
   5  -3  -6  337.87   11.10
  -5   3   5   13.00    2.80
  -5  -3   5    9.90    2.40
   5  -3  -5    3.20    4.20
   5  -3  -5    9.60    2.90
  -5  -3   5    7.10    2.00
  -5   3   4  155.98    6.90
  -5  -3   4  153.88    6.50
   5  -3  -4  153.68    7.20
  -5  -3   4  163.68    6.50
  -5   3   3   71.49    6.10
  -5  -3   3   67.49    4.80
   5  -3  -3   64.59    5.10
  -5  -3   3   63.89    4.90
   5  -3  -2  596.14   16.10
  -5  -3   2  587.24   15.50
  -5  -3   2  583.34   15.50
   5  -3  -2  610.04   19.90
  -5  -3   1  416.56   11.90
   5  -3  -1  407.96   12.00
  -5  -3   1  406.16   11.80
   5  -3  -1  415.76   15.80
  -5  -3   0  241.18    8.30
  -5  -3   0  236.38    8.40
   5  -3   0  236.18    8.50
   5  -3   0  244.68   12.20
   5   3   1    5.30    3.70
  -5  -3  -1    7.70    2.40
   5  -3   1    0.80    4.10
   5  -3   1   12.10    3.00
  -5  -3  -1   12.90    2.90
   5   3   2  137.09    8.70
  -5  -3  -2  149.29    6.40
   5  -3   2  141.99    9.70
  -5  -3  -2  146.59    6.70
   5  -3   2  152.38    6.80
   5   3   3    8.50    3.50
  -5  -3  -3    8.90    2.90
   5  -3   3    5.20    2.60
   5  -3   3    7.70    4.20
  -5  -3  -3    5.00    2.60
   5   3   4 1143.69   30.60
  -5  -3  -4 1151.98   27.60
  -5  -3  -4 1204.78   27.70
   5  -3   4 1166.78   27.40
   5  -3   4 1137.99   32.00
   5   3   5    0.00    4.80
  -5  -3  -5    1.20    2.40
  -5  -3  -5   -2.70    3.10
   5  -3   5    1.40    4.70
   5  -3   5   -1.20    2.70
   5   3   6  128.09   10.50
  -5  -3  -6  115.09    6.90
   5  -3   6  121.29    6.30
  -5  -3  -6  124.39    6.20
   5  -3   6  132.39   10.60
   5   3   7   14.20    6.50
   5  -3   7   -1.70    4.90
  -5  -3  -7   -0.70    3.60
  -5  -3  -7   -0.10    2.30
   5  -3   7    2.00    3.00
  -5  -3  -8   80.09    7.10
   5  -3   8   76.89    6.40
  -5  -3  -8   84.19    5.40
   5  -3   8   96.19   10.40
   5  -3   9    2.40    6.20
  -5  -3  -9    0.20    2.30
  -5  -3 -10   30.10    3.70
   5  -3  10   26.80    7.20
   5  -3  11   11.40    8.80
  -5  -3 -12   18.10    3.30
  -5  -3 -13    5.60    2.10
  -5  -3 -14   31.80    3.00
   5  -4  -9    0.60    2.00
  -5  -4   9    0.40    1.70
  -5  -4   8   12.30    3.20
   5  -4  -8   11.10    3.00
   5   4  -7   28.50    6.70
  -5  -4   7   18.10    4.30
  -5  -4   7   26.50    3.00
   5  -4  -7   28.30    3.60
   5   4  -6    0.00    4.80
  -5  -4   6    8.60    2.60
  -5  -4   6    8.70    2.30
   5  -4  -6   14.40    3.60
   5   4  -5   -5.20    4.10
  -5  -4   5    1.00    1.80
   5  -4  -5   -0.60    2.20
  -5  -4   5    7.40    2.30
   5   4  -4  199.28   11.70
  -5  -4   4  199.28    8.00
   5  -4  -4  195.68    7.00
  -5  -4   4  195.38    6.60
   5   4  -3    3.40    4.10
  -5  -4   3    1.40    2.30
   5  -4  -3    3.00    2.40
  -5  -4   3    2.20    1.80
  -5   4   2   -5.50    6.50
   5   4  -2   -5.30    3.50
  -5  -4   2    0.60    2.30
   5  -4  -2    1.20    2.00
  -5  -4   2    0.20    1.70
   5   4  -1   27.90    4.90
  -5  -4   1   27.50    3.30
  -5  -4   1   27.80    3.90
   5  -4  -1   30.90    3.50
   5   4   0  168.58    9.60
  -5  -4   0  170.48    6.20
  -5  -4   0  159.98    6.10
   5  -4   0  163.58    6.20
   5   4   1   14.10    4.50
  -5  -4  -1    7.00    2.10
   5  -4   1    7.70    2.20
  -5  -4  -1    6.00    2.30
   5   4   2   -1.60    4.00
   5  -4   2    0.90    1.80
  -5  -4  -2    4.10    2.00
  -5  -4  -2    1.80    2.10
   5   4   3  193.58   14.30
   5  -4   3  229.98    7.20
  -5  -4  -3  225.78    7.30
  -5  -4  -3  219.28    7.00
   5   4   4   43.90    9.70
  -5  -4  -4   51.29    4.00
  -5  -4  -4   49.40    3.80
   5  -4   4   53.59    3.90
   5   4   5   71.89   11.90
  -5  -4  -5   66.09    4.00
  -5  -4  -5   52.99    4.00
   5  -4   5   60.29    4.00
  -5  -4  -6  540.15   13.30
  -5  -4  -6  512.05   14.30
  -5  -4  -7   11.80    2.20
  -5  -4  -8    4.30    2.60
  -5  -4  -9   22.40    3.10
  -6   0  18   36.70    3.50
  -6   0  18   37.40    2.80
  -6   0  17    0.00    1.70
  -6   0  17   -0.30    2.30
  -6   0  16  142.69    6.60
  -6   0  16  152.98    5.90
  -6   0  16  148.99    5.60
  -6   0  15    0.30    2.40
  -6   0  14   76.39    4.60
  -6   0  14   77.69    6.20
  -6   0  14   79.49    5.10
  -6   0  14   77.49    6.10
  -6   0  13    6.50    2.50
  -6   0  13   -0.80    1.80
  -6   0  13    3.40    3.10
  -6   0  13    1.30    3.00
  -6   0  12  950.00   24.50
  -6   0  12  985.40   23.60
  -6   0  12 1004.70   23.20
  -6   0  12 1005.10   24.80
  -6   0  11   -1.90    3.30
  -6   0  11   -1.90    2.60
  -6   0  11    2.00    2.80
  -6   0  11    2.90    3.10
  -6   0  10  153.28    6.10
  -6   0  10  149.39    7.50
  -6   0  10  147.59    6.80
   6   0  -9    0.70    6.70
  -6   0   9    3.90    3.10
  -6   0   9   -3.20    2.70
  -6   0   9    0.50    3.10
  -6   0   9    2.00    2.20
   6   0  -8 2131.69   49.20
   6   0  -7    3.00    3.00
  -6   0   7   -0.60    4.00
   6   0  -6 1129.59   27.40
  -6   0   6 1197.98   27.50
  -6   0   5   -0.20    1.90
   6   0  -5   -1.20    1.40
  -6   0   4 3250.47   71.09
   6   0  -4 3338.57   71.79
   6   0  -3   -1.20    0.90
  -6   0   3    0.50    1.30
  -6   0   2  502.75   13.20
   6   0  -2  557.54   12.90
  -6   0   1    1.90    1.00
   6   0  -1   -0.40    0.80
  -6   0   0  280.07    7.30
   6   0   0  268.47    7.20
  -6   0  -1   -0.20    0.80
   6   0   1   -0.10    0.70
  -6   0  -2  273.57    6.70
   6   0   2  259.37    6.70
   6   0   3   -1.00    0.80
  -6   0  -3   -1.50    0.80
  -6   0  -4  794.72   17.30
   6   0   4  783.22   17.30
   6   0   5   -2.80    3.10
   6   0   6 2351.46   52.79
   6   0   7   -0.90    3.20
   6   0   8    3.90    2.20
   6   0   8    0.80    2.10
   6   0   8    1.90    3.80
   6   0   9    3.60    2.00
   6   0   9    1.10    2.00
   6   0  10    9.60    2.00
   6   0  10    9.30    6.70
   6   0  10   13.10    2.40
   6   0  10   16.60    5.10
   6   0  11    2.10    4.70
   6   0  11    0.60    1.80
   6   0  11   -0.40    2.00
   6   0  12  170.88    9.70
   6   0  12  166.08    7.10
   6   0  12  175.78    6.30
   6   0  13    0.30    1.90
   6   0  13    0.50    2.70
   6   0  13   -2.00    4.60
   6   0  14  164.68    6.30
   6   0  14  165.98    6.10
   6   0  15   -1.30    1.80
   6   0  15   -2.40    1.50
   6   0  16    0.10    1.60
   6   0  16    0.70    1.50
   6   0  17    0.30    1.40
   6   0  17    3.00    1.60
   6   0  18   20.60    2.50
   6   0  18   19.90    2.50
  -6   1  18   39.90    3.00
  -6  -1  18   44.60    4.00
  -6   1  17    5.50    1.50
  -6   1  17    4.30    2.30
  -6  -1  17    4.90    2.10
  -6  -1  17   14.40    3.60
   6  -1 -17    5.70    3.70
  -6   1  16   87.39    4.10
  -6   1  16   76.09    5.20
  -6   1  16   82.39    3.80
   6  -1 -16   87.79    6.00
  -6  -1  16   82.09    5.10
  -6  -1  16   89.39    4.40
  -6  -1  16   92.09    5.40
  -6   1  15  247.38    9.20
  -6   1  15  250.47    7.90
  -6   1  15  255.27    7.50
  -6  -1  15  244.38    8.60
  -6  -1  15  237.78    8.50
  -6  -1  15  262.47    7.90
  -6   1  14    6.40    3.00
  -6   1  14    4.90    1.90
  -6   1  14    4.10    1.90
  -6  -1  14    8.70    2.30
  -6  -1  14    8.00    2.90
  -6  -1  14   10.70    3.00
  -6   1  13   72.79    4.80
  -6   1  13   71.49    6.70
  -6   1  13   75.59    4.60
  -6  -1  13   77.49    5.20
  -6  -1  13   71.99    5.80
  -6  -1  13   77.99    5.90
  -6   1  12    6.40    3.50
  -6   1  12    5.10    2.00
  -6   1  12    2.40    2.10
  -6  -1  12    4.00    2.70
  -6  -1  12    5.80    2.80
  -6  -1  12    5.10    2.40
  -6   1  11   11.20    2.50
  -6   1  11    7.00    2.10
  -6   1  11    6.30    3.80
  -6  -1  11   12.50    3.00
  -6  -1  11   12.60    2.50
  -6  -1  11   18.50    4.20
  -6   1  10  242.88    8.10
  -6   1  10  229.78    7.80
  -6   1  10  237.18    9.80
  -6  -1  10  244.68    8.50
  -6  -1  10  236.28    8.40
  -6  -1  10  247.88    8.70
  -6   1   9   22.20    3.60
  -6   1   9   18.20    4.10
  -6   1   9   19.90    4.20
  -6   1   9   18.80    4.10
  -6  -1   9   18.30    3.10
  -6  -1   9   18.10    4.20
  -6  -1   9   19.70    4.70
  -6   1   8 1643.74   35.90
  -6   1   8 1591.14   36.00
  -6   1   8 1497.45   36.90
  -6   1   8 1592.44   37.30
  -6  -1   8 1619.14   36.20
   6  -1  -8 1662.13   40.40
  -6  -1   8 1578.14   36.40
   6   1  -7   40.70    6.00
   6  -1  -7   52.49    7.90
   6   1  -6 1078.89   25.70
  -6   1   6 1014.90   26.30
   6  -1  -6 1051.89   26.30
   6   1  -5  396.26   11.10
  -6   1   5  368.86   12.00
   6  -1  -5  383.86   11.80
  -6   1   4  685.03   17.80
   6   1  -4  698.13   17.20
   6  -1  -4  692.53   17.80
  -6   1   3    4.30    2.30
   6   1  -3    0.60    1.40
   6  -1  -3    2.90    2.70
   6   1  -2  153.98    5.10
  -6   1   2  147.19    6.00
   6  -1  -2  147.89    5.80
  -6   1   1   29.40    3.40
   6   1  -1   29.90    2.20
   6  -1  -1   32.10    3.00
   6   1   0  358.26    9.00
  -6   1   0  357.06   10.00
   6  -1   0  348.77    9.90
   6   1   1  155.38    4.60
  -6   1  -1  153.98    5.90
   6  -1   1  154.48    5.70
   6   1   2  110.49    3.50
   6   1   2  114.39    4.00
  -6   1  -2  109.69    5.20
   6   1   2  107.49    6.00
   6  -1   2  109.79    6.50
   6  -1   2  111.89    4.90
   6   1   3  345.37    8.30
   6   1   3  343.77    8.10
   6   1   3  328.77   10.40
  -6   1  -3  340.37   10.00
   6  -1   3  351.36   10.00
   6  -1   3  336.57   11.10
   6   1   4  477.05   13.60
  -6   1  -4  491.15   13.20
   6  -1   4  439.86   13.70
   6  -1   4  495.45   14.10
   6   1   5   43.50    5.70
  -6   1  -5   40.80    5.40
   6  -1   5   45.00    5.40
   6   1   6  284.37   10.00
  -6   1  -6  248.38   10.50
   6  -1   6  266.87   10.30
  -6   1  -7  899.01   22.20
   6   1   7  866.41   22.70
   6  -1   7  875.31   24.20
   6   1   8   15.70    2.50
   6   1   8    8.50    2.40
   6  -1   8   10.90    4.10
   6  -1   8    3.10    2.40
   6  -1   8   10.50    2.70
   6   1   9  207.88    7.20
   6   1   9  212.78   12.20
   6   1   9  202.38    6.90
   6  -1   9  206.48    7.60
   6  -1   9  205.28    7.10
   6  -1   9  205.58   11.50
   6   1  10  165.68    7.20
   6   1  10  182.98    6.80
   6  -1  10  178.68   12.50
   6  -1  10  185.98    7.00
   6  -1  10  175.78    6.60
   6   1  11    2.10    1.90
   6   1  11   -0.90    2.00
   6  -1  11   -1.80    7.50
   6  -1  11   -2.00    2.10
   6  -1  11   -1.80    2.10
   6   1  12   90.89    5.10
   6   1  12   96.69    4.70
   6  -1  12   95.09    5.30
   6  -1  12   94.19    5.00
   6   1  13  110.99    5.50
   6   1  13  110.29    5.00
   6  -1  13  105.29    5.20
   6  -1  13  107.29    5.40
   6   1  14    4.90    1.80
   6   1  14    1.60    1.80
   6  -1  14    3.50    2.10
   6  -1  14    6.10    2.20
   6   1  15  111.09    5.40
   6   1  15  107.09    4.70
   6  -1  15  109.39    4.80
   6  -1  15  107.69    5.00
   6   1  16   40.50    3.10
   6   1  16   41.90    3.20
   6  -1  16   43.40    3.60
   6  -1  16   42.60    3.60
  -6  -1 -16   49.99    4.80
   6   1  17   16.30    3.00
   6   1  17   18.90    2.50
   6  -1  17   21.70    3.60
  -6   2  16    9.40    2.20
  -6  -2  16   17.70    3.90
   6  -2 -16   11.70    2.60
  -6  -2  16   18.00    4.40
   6  -2 -16   13.10    3.70
  -6   2  15    8.10    1.60
  -6   2  15   10.00    2.80
  -6  -2  15    8.40    2.40
   6  -2 -15   16.00    4.10
  -6  -2  15   13.50    3.40
  -6   2  14  239.88    7.10
  -6   2  14  239.68    7.70
  -6  -2  14  244.88    8.10
   6  -2 -14  229.38    8.40
  -6  -2  14  229.78    7.70
  -6   2  13   33.60    4.60
  -6   2  13   31.60    3.30
   6  -2 -13   36.70    5.30
  -6  -2  13   35.40    4.20
  -6  -2  13   29.60    4.20
  -6   2  12   -2.40    1.70
  -6   2  12   -0.40    2.50
  -6  -2  12    0.50    2.40
   6  -2 -12    4.80    3.20
  -6  -2  12    1.70    2.40
  -6   2  11   21.00    5.00
  -6   2  11   25.20    4.80
   6  -2 -11   20.60    5.50
  -6  -2  11   22.70    4.30
  -6  -2  11   18.70    4.40
  -6   2  10  316.57   10.10
  -6   2  10  321.37   10.20
  -6  -2  10  313.77   10.10
  -6  -2  10  310.37   10.10
   6  -2 -10  322.97   11.20
  -6   2   9  270.97    9.90
  -6  -2   9  277.67    9.20
   6  -2  -9  292.97   10.60
  -6  -2   9  290.27    9.60
  -6   2   8    9.60    2.10
   6  -2  -8   12.30    3.60
  -6  -2   8    8.30    2.30
  -6  -2   8   17.10    4.30
  -6   2   7   38.90    4.00
   6  -2  -7   41.50    5.20
  -6  -2   7   31.50    4.30
  -6  -2   7   38.20    4.10
  -6   2   6    2.70    2.20
   6  -2  -6   -0.50    2.80
  -6  -2   6    0.50    2.40
  -6  -2   6   -0.90    2.20
  -6   2   5  198.88    7.40
   6  -2  -5  196.98    8.00
  -6  -2   5  205.78    7.30
  -6  -2   5  208.88    7.20
  -6   2   4   69.49    5.40
  -6  -2   4   64.79    4.80
   6  -2  -4   53.79    9.50
  -6  -2   4   68.39    4.70
   6  -2  -4   66.79    5.50
   6  -2  -3  262.87   13.50
  -6  -2   3  251.77    8.50
   6  -2  -3  260.87   12.00
  -6  -2   3  267.67    8.50
   6  -2  -3  256.07    9.20
   6   2  -2   47.90    5.90
   6  -2  -2   34.00    8.70
  -6  -2   2   37.80    4.70
   6  -2  -2   45.40    7.30
   6   2  -1    2.50    3.20
   6  -2  -1    5.80    3.90
   6  -2  -1   -2.30    4.90
   6   2   0 2056.39   47.00
   6  -2   0 2080.19   48.90
   6  -2   0 2091.59   49.30
   6   2   1  792.12   20.30
   6   2   1  809.22   21.10
   6   2   1  875.71   25.90
   6  -2   1  752.12   22.40
   6   2   2   36.20    5.30
   6   2   2   36.80    5.50
   6  -2   2   46.60    6.30
  -6  -2  -2   37.20    4.80
   6   2   3  768.12   20.40
   6  -2   3  745.93   21.40
  -6  -2  -3  770.22   18.80
   6   2   4   13.40    3.40
   6  -2   4    5.30    3.30
  -6  -2  -4    8.00    2.80
   6   2   5  413.36   13.40
   6  -2   5  357.96   12.10
  -6  -2  -5  429.56   11.80
   6  -2   5  415.86   14.50
   6   2   6    7.40    4.10
  -6  -2  -6    2.40    2.50
   6  -2   6    6.30    3.70
   6  -2   6    3.50    3.70
   6   2   7   54.29    8.20
   6   2   7   45.50    5.40
   6  -2   7   48.40    7.60
  -6  -2  -7   47.20    4.90
   6  -2   7   51.79    6.80
   6   2   8    6.90    2.70
   6   2   8   -0.60    4.90
   6  -2   8    4.80    4.90
   6  -2   8    5.80    3.70
  -6  -2  -8    4.30    2.50
   6   2   9  151.88    6.30
   6   2   9  154.78   10.80
   6  -2   9  145.79   10.50
   6  -2   9  165.78    7.80
   6   2  10   69.19    6.00
   6   2  10   63.89    4.60
   6  -2  10   65.79    6.50
   6  -2  10   46.50   10.90
  -6  -2 -10   61.89    4.90
   6   2  11   15.90    3.70
   6   2  11   12.60    2.70
   6  -2  11   -2.70    7.40
   6  -2  11   13.20    4.30
  -6  -2 -11    6.10    2.50
   6   2  12   17.10    3.50
  -6  -2 -12   20.70    4.20
   6   2  13    3.20    1.80
   6   2  13    2.30    2.40
  -6  -2 -13   -1.20    2.30
   6   2  14    7.20    1.70
   6   2  14    8.60    2.50
  -6  -2 -14    5.30    2.50
   6   2  15   69.09    3.30
  -6  -2 -15   67.59    4.20
   6   2  16    1.10    1.60
  -6  -2 -16    0.20    2.40
  -6   3  14   69.69    3.20
  -6   3  13   14.30    2.80
  -6  -3  13    7.60    2.80
  -6  -3  13   11.20    2.10
   6  -3 -13    6.10    2.70
  -6   3  12  144.69    5.00
   6  -3 -12  142.49    7.00
  -6  -3  12  132.19    5.30
  -6  -3  12  145.29    5.80
   6  -3 -12  151.78    6.20
  -6   3  11   36.50    3.30
   6  -3 -11   34.10    5.10
  -6  -3  11   41.80    3.70
  -6  -3  11   37.80    4.00
   6  -3 -11   40.70    4.20
  -6   3  10  122.99    5.10
   6  -3 -10  119.29    6.50
   6  -3 -10  123.89    6.40
  -6  -3  10  113.59    5.50
  -6  -3  10  116.69    5.50
   6  -3  -9    2.70    2.90
   6  -3  -9    3.20    3.30
  -6  -3   9    4.30    2.30
  -6   3   8   21.40    3.80
   6   3  -8   52.39    9.50
   6  -3  -8   28.90    5.20
  -6  -3   8   26.60    3.80
   6  -3  -8   34.50    5.80
  -6  -3   8   22.40    4.30
   6   3  -7  229.58   11.90
  -6   3   7  231.28    7.70
  -6  -3   7  230.38    8.40
  -6  -3   7  232.28    8.00
   6  -3  -7  239.18    9.00
   6  -3  -7  219.08    9.40
  -6   3   6    4.20    2.40
  -6  -3   6    2.00    2.30
   6  -3  -6    4.70    2.90
  -6  -3   6    3.40    2.30
  -6   3   5   68.19    5.20
  -6  -3   5   73.19    4.80
   6  -3  -5   75.59    5.60
  -6  -3   5   80.09    4.90
  -6   3   4  418.26   11.80
  -6  -3   4  435.06   12.10
   6  -3  -4  410.06   12.60
  -6  -3   4  409.36   11.80
  -6   3   3  106.09    6.30
   6  -3  -3  103.99    5.90
  -6  -3   3  100.79    5.50
  -6  -3   3  107.69    5.70
  -6   3   2  195.18    8.30
   6  -3  -2  211.68   12.50
  -6  -3   2  202.98    7.50
  -6  -3   2  210.18    7.70
   6  -3  -2  198.18    7.90
   6   3  -1   92.79    8.00
  -6   3   1  100.39    7.50
   6  -3  -1  110.59    5.70
  -6  -3   1  101.79    5.60
  -6  -3   1  105.49    5.60
   6  -3  -1  106.29    9.80
   6   3   0  182.78    9.60
   6  -3   0  191.48    7.50
  -6  -3   0  184.68    7.30
   6  -3   0  189.18   11.40
  -6  -3   0  175.48    7.30
   6   3   1  200.68   10.10
   6  -3   1  211.78    7.90
   6  -3   1  191.38   11.20
  -6  -3  -1  203.28    7.60
  -6  -3  -1  208.78    7.70
   6   3   2  248.18   11.00
  -6  -3  -2  256.37    8.60
   6  -3   2  249.78   12.70
   6  -3   2  254.07    8.80
  -6  -3  -2  234.78    8.60
   6   3   3  217.88   10.90
   6  -3   3  200.88   11.70
   6  -3   3  217.28    7.90
  -6  -3  -3  201.08    7.80
  -6  -3  -3  204.68    7.90
  -6  -3  -4  145.19    6.90
  -6  -3  -4  142.19    6.80
   6  -3   4  149.39    6.80
   6   3   5   12.40    4.60
  -6  -3  -5   16.50    3.50
   6  -3   5   13.40    5.10
   6  -3   5   20.80    4.80
  -6  -3  -5    8.90    2.60
   6   3   6   93.99   10.00
   6  -3   6   83.89   10.10
  -6  -3  -6   90.69    5.50
  -6  -3  -6   94.69    6.80
   6  -3   6   84.29    6.10
   6   3   7   47.10   11.10
   6  -3   7   28.00    6.00
   6  -3   7   39.50    5.80
  -6  -3  -7   33.30    6.60
  -6  -3  -7   21.80    4.10
   6  -3   8  164.78   12.00
  -6  -3  -8  164.68    6.70
   6  -3   9   15.50    6.10
   6  -3  10   78.89   12.30
  -6  -3 -10   64.89    4.30
  -6  -3 -11   69.59    4.00
   6  -3  11   55.09    9.70
  -6  -3 -12   40.60    3.60
  -6  -3 -13   47.90    3.50
   6  -4  -9    7.40    2.00
  -6  -4   9   15.10    2.70
   6  -4  -8   50.89    3.40
  -6  -4   8   50.99    3.20
  -6  -4   8   49.70    5.40
  -6  -4   7   33.40    3.10
  -6  -4   7   27.90    4.00
   6  -4  -7   30.50    3.10
   6   4  -6   95.39    9.40
  -6  -4   6   83.79    4.50
   6  -4  -6   76.89    4.40
  -6  -4   6   80.39    4.10
   6   4  -5   12.00    4.90
   6  -4  -5   15.10    3.00
  -6  -4   5   21.80    3.40
  -6  -4   5   11.40    2.10
   6   4  -4    2.20    4.00
  -6  -4   4    3.60    1.80
  -6  -4   4    6.00    2.10
   6  -4  -4    3.30    1.90
   6   4  -3  101.09    8.00
   6  -4  -3   91.69    4.70
  -6  -4   3  100.39    4.80
  -6  -4   3   94.99    4.70
   6   4  -2   22.60    4.60
  -6   4   2   17.40    7.90
   6  -4  -2   25.10    3.20
  -6  -4   2   25.40    3.60
  -6  -4   2   24.80    3.10
   6   4  -1   86.09    8.00
   6  -4  -1   80.29    4.20
  -6  -4   1   79.99    4.50
  -6  -4   1   78.99    4.30
   6   4   0   73.69    7.80
  -6  -4   0   66.49    4.00
   6  -4   0   76.59    4.40
  -6  -4   0   73.19    4.30
   6   4   1  164.48    9.20
   6  -4   1  152.28    5.80
  -6  -4  -1  151.28    5.90
  -6  -4  -1  146.19    5.60
   6   4   2  189.28    9.70
  -6  -4  -2  195.98    6.80
   6  -4   2  204.28    6.70
  -6  -4  -2  203.98    6.70
   6   4   3   42.80    8.20
   6  -4   3   36.10    3.60
  -6  -4  -3   35.30    3.60
  -6  -4  -3   34.50    3.70
   6   4   4   84.89    9.80
  -6  -4  -4   71.89    4.50
  -6  -4  -4   77.09    4.20
   6  -4   4   76.39    4.30
   6   4   5   91.19   11.80
  -6  -4  -5  111.49    5.20
   6  -4   5  105.49    5.10
  -6  -4  -5  108.59    4.70
  -6  -4  -6  146.59    5.40
  -6  -4  -7    3.50    2.00
  -6  -4  -8  177.18    5.60
  -6  -4  -9    7.30    2.00
  -7   0  18   32.30    2.70
  -7   0  18   37.60    3.60
  -7   0  17    0.50    1.60
  -7   0  17    0.40    2.20
  -7   0  16  162.38    6.30
  -7   0  16  157.38    5.70
  -7   0  16  153.18    6.70
  -7   0  15    0.10    1.70
  -7   0  15    4.40    2.80
  -7   0  15    0.70    2.60
  -7   0  14   19.90    3.60
  -7   0  14   14.60    3.30
  -7   0  14   15.80    3.00
  -7   0  14    9.90    3.10
  -7   0  13    1.10    2.80
  -7   0  13    2.80    2.60
  -7   0  13    0.40    1.80
  -7   0  13    0.90    3.60
  -7   0  12  376.86   10.90
  -7   0  12  377.66   12.20
  -7   0  12  372.66   12.00
  -7   0  12  362.16   10.60
  -7   0  11    0.90    3.00
  -7   0  11   -0.90    2.80
  -7   0  11   -1.30    2.80
  -7   0  11   -3.20    1.90
  -7   0  10  132.49    5.80
  -7   0  10  132.09    6.90
  -7   0  10  129.09    6.60
  -7   0   9   -0.70    2.10
  -7   0   9   -1.40    3.50
  -7   0   9    1.10    2.80
  -7   0   9   -0.10    3.10
  -7   0   8  186.58    8.00
  -7   0   8  179.68    7.00
   7   0  -8  172.98   10.20
  -7   0   8  185.38    7.90
   7   0  -7   -1.60    3.10
   7   0  -6 2247.98   50.69
  -7   0   6 2272.67   50.89
  -7   0   5    1.60    2.20
   7   0  -5   -1.30    1.60
   7   0  -4  289.47    8.80
  -7   0   4  282.87    8.60
  -7   0   3    0.90    1.60
   7   0  -3   -0.50    1.00
  -7   0   2  285.37    7.90
  -7   0   1   -1.10    1.10
   7   0  -1    0.30    1.00
   7   0   0  679.33   16.40
  -7   0   0  726.43   16.50
  -7   0  -1   -1.00    1.00
   7   0   1   -0.20    0.90
  -7   0  -2  606.84   13.80
   7   0   2  575.74   13.80
  -7   0  -3   -1.30    1.00
   7   0   3    0.30    1.10
   7   0   4   61.79    5.40
  -7   0  -4   59.49    2.70
   7   0   4   56.99    2.60
   7   0   5    3.20    3.00
   7   0   6  141.69    7.70
   7   0   7    3.10    3.30
   7   0   8   10.00    2.20
   7   0   8   11.30    3.70
   7   0   8    8.90    2.20
   7   0   9   -2.60    1.80
   7   0   9    0.30    4.60
   7   0   9   -2.00    1.90
   7   0  10  315.77    9.10
   7   0  10  311.77   14.20
   7   0  10  325.17    9.50
   7   0  11    2.30    1.90
   7   0  11   -0.30    1.80
   7   0  12  515.85   13.30
   7   0  12  509.75   13.60
   7   0  13    2.30    1.80
   7   0  13   -0.20    2.00
   7   0  14  465.05   12.10
   7   0  14  462.85   12.40
   7   0  15    2.30    1.60
   7   0  15    0.70    1.60
   7   0  16  212.18    6.40
   7   0  16  218.08    6.70
   7   0  17   -0.50    1.30
   7   0  17    1.60    1.50
  -7   1  17  173.58    5.40
  -7   1  17  163.58    5.20
  -7  -1  17  179.48    6.30
   7  -1 -17  161.78    6.50
  -7  -1  17  170.38    5.90
  -7   1  16    2.90    1.60
  -7   1  16    3.50    2.50
  -7   1  16    3.50    1.70
   7  -1 -16    2.50    3.30
  -7  -1  16   17.20    4.20
  -7  -1  16    4.30    2.30
  -7  -1  16    5.50    2.10
  -7   1  15    0.70    2.70
  -7   1  15    1.40    1.70
  -7   1  15    3.10    1.70
  -7  -1  15    0.50    2.60
  -7  -1  15    3.90    2.10
  -7  -1  15    4.00    2.40
  -7   1  14  167.88    8.20
  -7   1  14  174.68    6.20
  -7   1  14  178.98    6.60
  -7  -1  14  172.18    7.20
  -7  -1  14  175.48    7.50
  -7   1  13   10.00    3.70
  -7   1  13    9.00    2.10
  -7   1  13    7.80    2.30
  -7  -1  13   16.50    4.20
  -7  -1  13   10.90    3.00
  -7  -1  13    7.90    2.90
  -7   1  12   48.80    4.30
  -7   1  12   44.60    6.30
  -7   1  12   53.69    4.40
  -7  -1  12   50.79    4.90
  -7  -1  12   53.19    4.90
  -7  -1  12   45.30    5.10
  -7   1  11 1247.28   28.60
  -7   1  11 1248.98   28.90
  -7   1  11 1157.48   30.20
  -7  -1  11 1268.37   29.60
  -7  -1  11 1261.47   28.90
  -7  -1  11 1249.68   29.40
  -7   1  10  178.58    6.90
  -7   1  10  179.58    6.80
  -7   1  10  161.58    8.60
  -7  -1  10  184.38    7.30
  -7  -1  10  170.28    8.30
  -7  -1  10  160.98    9.40
  -7   1   9   59.19    4.30
  -7   1   9   51.29    6.00
  -7   1   9   49.90    6.90
  -7   1   9   57.79    5.00
  -7  -1   9   55.29    5.10
  -7  -1   9   46.00    5.40
  -7  -1   9   59.49    4.80
  -7   1   8   40.70    5.10
  -7   1   8   50.89    4.50
  -7   1   8   38.30    6.10
  -7   1   8   60.79    7.70
  -7  -1   8   50.79    4.60
   7  -1  -8   65.59   14.10
  -7  -1   8   57.69    5.90
  -7  -1   8   51.89    5.10
  -7   1   7  317.27   11.30
  -7   1   7  365.06   10.20
  -7  -1   7  357.76   10.60
   7  -1  -7  403.86   14.80
  -7  -1   7  350.76   10.40
   7   1  -6   25.50    5.00
   7  -1  -6   37.60    6.80
  -7   1   5  247.08   10.60
   7   1  -5  270.27    8.90
   7  -1  -5  269.77   10.00
  -7   1   4 1469.65   34.70
   7   1  -4 1512.25   34.10
   7  -1  -4 1471.25   34.80
  -7   1   3  654.93   17.10
   7   1  -3  646.24   16.10
   7  -1  -3  642.74   16.90
   7   1  -2  764.62   18.30
  -7   1   2  747.03   19.00
   7  -1  -2  783.52   19.20
   7   1  -1 1759.52   39.00
  -7   1   1 1651.13   37.90
   7   1  -1 1606.34   36.90
   7  -1  -1 1663.43   38.00
   7   1   0   32.80    4.50
  -7   1   0   27.30    3.80
   7   1   0   29.50    2.40
   7  -1   0   26.80    4.30
   7   1   1  239.08    6.70
  -7   1  -1  247.28    8.10
   7   1   1  232.68    8.50
   7  -1   1  231.58    9.40
   7   1   2   30.00    4.40
  -7   1  -2   25.30    4.20
   7   1   2   29.20    2.30
   7  -1   2   25.60    5.40
   7  -1   2   23.30    4.60
   7   1   3 1720.13   39.80
  -7   1  -3 1755.42   39.50
   7   1   3 1701.83   37.30
   7   1   3 1739.03   37.50
   7  -1   3 1729.83   40.40
   7  -1   3 1786.52   39.50
  -7   1  -4   83.59    6.20
   7   1   4   77.99    5.90
   7  -1   4   74.79    6.20
   7  -1   4   79.69    5.20
  -7   1  -5  375.06   12.20
   7   1   5  363.66   11.80
   7  -1   5  358.86   12.20
   7   1   6  260.37    9.90
  -7   1  -6  257.07   11.50
   7  -1   6  267.97   10.30
  -7   1  -7  412.96   13.90
   7   1   7  355.06   10.40
   7   1   7  302.77   16.30
   7   1   7  344.07   10.00
   7  -1   7  357.36   10.00
   7  -1   7  364.86   13.00
   7   1   8   24.20    3.90
   7   1   8   22.90    4.70
   7   1   8   30.00    4.30
   7  -1   8   26.10    4.90
   7  -1   8   36.60    6.90
   7  -1   8   29.70    3.90
   7   1   9  172.28    6.70
   7   1   9  176.18   11.10
   7   1   9  166.98    6.10
   7  -1   9  172.58   10.60
   7  -1   9  175.68    6.90
   7  -1   9  170.08    6.40
   7   1  10   19.10    3.40
   7   1  10   10.20    2.40
   7  -1  10   15.50    6.10
   7  -1  10   12.10    2.50
   7  -1  10    9.80    2.30
   7   1  11  339.67   10.10
   7   1  11  353.96    9.90
   7  -1  11  340.07   10.20
   7  -1  11  357.46   17.00
   7  -1  11  341.67    9.90
   7   1  12  317.77    9.50
   7   1  12  308.97    9.10
   7  -1  12  311.47    9.20
   7  -1  12  312.97    9.60
   7   1  13   79.69    4.40
   7   1  13   77.99    4.50
   7  -1  13   79.39    4.70
   7  -1  13   70.89    4.80
   7   1  14    4.00    2.00
   7   1  14    4.10    1.80
   7  -1  14    3.80    1.90
   7  -1  14    2.60    2.00
   7   1  15  130.69    5.10
   7   1  15  131.19    4.90
  -7  -1 -15  133.09    6.30
   7  -1  15  136.49    5.30
   7  -1  15  137.89    5.20
   7   1  16   42.40    2.80
   7   1  16   45.30    3.10
  -7  -1 -16   36.00    5.30
   7  -1  16   41.70    3.40
   7  -1  16   44.40    3.60
   7   1  17   30.30    2.70
   7   1  17   30.50    2.40
  -7   2  16   18.80    2.20
   7  -2 -16   16.30    4.00
  -7  -2  16   24.40    4.10
  -7  -2  16   18.40    3.70
   7  -2 -16   11.90    3.40
  -7   2  15   23.60    4.90
  -7   2  15   28.80    2.60
  -7  -2  15   29.90    3.80
  -7  -2  15   34.50    3.70
   7  -2 -15   30.20    4.40
  -7   2  14  330.37    9.50
  -7   2  14  336.27    9.10
  -7  -2  14  332.77    9.70
  -7  -2  14  332.67    9.90
   7  -2 -14  347.77   10.50
  -7   2  13  211.78    7.00
  -7   2  13  209.48    7.40
  -7  -2  13  203.28    7.40
  -7  -2  13  207.38    7.50
   7  -2 -13  205.48    8.30
  -7   2  12    8.70    2.00
  -7   2  12   22.60    4.50
  -7  -2  12    9.40    2.50
   7  -2 -12   11.50    3.30
  -7  -2  12   11.30    2.60
  -7   2  11   52.69    4.00
  -7   2  11   49.30    5.30
  -7  -2  11   46.50    6.30
   7  -2 -11   45.60    5.70
  -7  -2  11   48.80    4.80
  -7   2  10   16.60    3.20
  -7   2  10   21.50    3.40
   7  -2 -10   27.00    5.40
  -7  -2  10   28.30    4.50
  -7  -2  10   17.70    4.20
  -7   2   9  375.16   11.50
  -7   2   9  386.66   10.90
  -7  -2   9  370.76   11.20
  -7  -2   9  386.16   11.60
  -7   2   8   77.49    4.70
  -7  -2   8   76.09    4.90
   7  -2  -8   84.89    6.40
  -7  -2   8   83.09    5.60
  -7   2   7   14.10    2.70
  -7  -2   7   13.20    2.90
   7  -2  -7    9.90    3.30
  -7  -2   7   14.80    2.80
  -7   2   6    3.80    2.30
   7  -2  -6    7.80    2.80
  -7  -2   6    7.60    2.60
  -7  -2   6    6.80    2.30
  -7   2   5  300.37    9.20
   7  -2  -5  295.87    9.90
  -7  -2   5  293.67    9.10
  -7  -2   5  291.17    9.30
  -7   2   4    9.10    2.70
  -7  -2   4    6.50    2.10
   7  -2  -4    7.90    2.80
  -7  -2   4    3.80    2.10
  -7   2   3    0.10    2.90
   7  -2  -3   -6.90    4.70
  -7  -2   3    3.10    2.80
  -7  -2   3    1.70    2.30
   7  -2  -3    3.90    2.90
  -7  -2   2  407.96   11.60
   7  -2  -2  415.06   14.60
  -7  -2   2  418.46   11.60
   7  -2  -2  402.26   12.20
   7   2  -1   10.80    4.00
   7  -2  -1    0.80    4.10
  -7  -2   1    5.50    2.50
   7   2   0  121.89    7.30
   7   2   0  140.79    8.00
  -7  -2   0  140.59    6.20
   7   2   1  544.05   15.70
   7   2   1  527.05   15.20
  -7  -2  -1  523.15   14.10
   7  -2   1  544.65   16.80
   7   2   2  613.64   17.50
   7  -2   2  652.03   19.00
  -7  -2  -2  613.14   16.00
   7   2   3    9.30    3.20
  -7  -2  -3    9.80    2.90
   7  -2   3   10.70    3.80
   7  -2   3    8.90    3.50
   7   2   4  131.89    8.00
   7  -2   4  119.39    6.90
   7  -2   4  134.29    8.70
  -7  -2  -4  131.09    6.30
   7   2   5  114.09    8.00
   7  -2   5  115.29    6.80
   7  -2   5  126.89    8.70
  -7  -2  -5  133.69    6.20
   7   2   6    4.90    3.80
   7  -2   6    8.70    3.40
   7  -2   6    0.30    4.00
  -7  -2  -6    2.50    2.80
   7   2   7   81.09    8.40
   7   2   7   90.09    7.70
  -7  -2  -7   65.49    7.20
   7  -2   7   83.39    6.40
   7  -2   7   80.29    8.30
   7   2   8  104.59    9.60
   7   2   8  114.19    6.50
  -7  -2  -8   97.19    6.00
   7  -2   8  101.99    9.80
   7  -2   8  102.69    6.50
   7   2   9  461.55   17.40
   7   2   9  492.95   12.60
   7   2   9  474.65   13.40
  -7  -2  -9  473.05   13.50
   7  -2   9  478.05   17.90
   7  -2   9  486.75   13.20
   7   2  10  277.37    9.30
   7   2  10  280.17    8.50
   7  -2  10  279.57    9.40
   7  -2  10  259.27   14.70
  -7  -2 -10  278.67    9.50
   7   2  11  119.99    5.30
   7   2  11  108.69    6.10
  -7  -2 -11  119.99    6.30
   7  -2  11  119.29    6.30
   7  -2  11  121.29   13.60
   7   2  12   39.30    4.90
   7   2  12   34.80    4.60
   7  -2  12   28.10    5.00
  -7  -2 -12   33.00    5.70
   7   2  13   29.00    3.20
   7   2  13   32.40    4.60
  -7  -2 -13   24.80    3.90
   7   2  14   54.19    4.60
   7   2  14   55.29    3.40
  -7  -2 -14   61.09    4.20
   7   2  15   40.90    2.90
  -7  -2 -15   39.60    4.00
  -7   3  14   24.70    2.70
  -7   3  13    2.70    1.60
   7  -3 -13    4.90    2.40
  -7  -3  13    4.80    2.50
  -7  -3  13    0.70    1.80
  -7   3  12    2.00    1.70
   7  -3 -12    4.40    2.50
  -7  -3  12    3.80    1.80
   7  -3 -12    4.50    3.80
  -7  -3  12    4.90    2.10
  -7   3  11   39.20    3.30
  -7  -3  11   36.10    3.80
   7  -3 -11   41.20    4.20
   7  -3 -11   37.00    5.60
  -7  -3  11   42.00    3.50
  -7   3  10    3.30    1.90
  -7  -3  10    0.00    2.00
   7  -3 -10    2.00    3.50
  -7  -3  10    0.10    2.10
   7  -3 -10    0.90    2.60
  -7   3   9   92.79    4.60
  -7  -3   9   90.99    5.00
   7  -3  -9   85.39    6.70
  -7   3   8    7.30    2.10
   7   3  -8   -3.00    5.90
   7  -3  -8    9.00    3.20
  -7  -3   8    8.10    2.20
  -7  -3   8    5.40    2.60
   7   3  -7   71.89    9.20
  -7   3   7   59.29    4.50
  -7  -3   7   61.99    5.00
  -7  -3   7   58.19    4.50
   7  -3  -7   70.29    5.80
   7   3  -6  823.52   23.30
  -7   3   6  808.92   19.50
   7  -3  -6  782.32   20.70
  -7  -3   6  780.52   19.70
  -7   3   5   -1.10    2.30
   7   3  -5   -2.40    4.00
  -7  -3   5    0.00    2.10
  -7  -3   5    0.00    2.00
   7  -3  -5   -1.00    2.50
  -7   3   4  208.18    7.90
   7  -3  -4  215.28    8.50
  -7  -3   4  226.78    7.70
  -7  -3   4  215.38    7.70
  -7   3   3   44.20    5.00
   7   3  -3   51.89    7.00
  -7  -3   3   52.99    4.30
  -7  -3   3   45.00    4.40
   7  -3  -3   47.00    4.90
   7  -3  -3   41.60   11.50
   7   3  -2    1.60    3.70
  -7   3   2   -1.30    3.00
   7  -3  -2    6.60    5.70
  -7  -3   2    6.20    2.40
  -7  -3   2    6.60    2.50
   7  -3  -2    3.50    2.60
  -7   3   1   31.40    5.80
   7   3  -1   27.20    4.70
   7  -3  -1   43.20    9.20
  -7  -3   1   23.50    4.00
  -7  -3   1   29.90    4.20
   7  -3  -1   34.70    4.50
   7   3   0   -0.30    3.40
  -7   3   0    0.70    3.60
   7  -3   0    0.10    4.70
   7  -3   0    1.20    2.50
  -7  -3   0   -0.40    2.40
  -7  -3   0   -0.10    2.30
   7   3   1  203.98   10.00
  -7  -3  -1  188.88    7.40
   7  -3   1  187.58    7.60
  -7  -3  -1  197.08    7.50
   7  -3   1  179.08   11.40
   7   3   2  434.36   15.70
  -7  -3  -2  439.46   12.60
   7  -3   2  447.66   17.20
   7  -3   2  470.05   13.00
  -7  -3  -2  458.55   14.60
   7   3   3   16.30    6.70
  -7  -3  -3   28.10    4.60
  -7  -3  -3   30.50    4.80
   7  -3   3   34.90    8.80
   7  -3   3   38.80    4.90
   7   3   4  117.29    8.80
   7  -3   4  121.49   10.20
  -7  -3  -4  119.59    6.50
  -7  -3  -4  121.79    6.10
   7  -3   4  135.39    6.50
   7   3   5    5.10    4.20
  -7  -3  -5   -2.20    2.40
   7  -3   5   -1.70    4.00
   7  -3   5    5.80    3.20
  -7  -3  -5   -3.30    3.40
   7   3   6  511.45   17.80
  -7  -3  -6  537.85   18.70
   7  -3   6  481.35   19.70
   7  -3   6  546.05   14.40
  -7  -3  -6  516.25   14.30
   7   3   7    7.20    5.80
   7  -3   7   13.80    6.50
  -7  -3  -7   11.70    2.60
   7   3   8  353.16   16.10
   7  -3   8  327.57   15.40
  -7  -3  -8  344.47   12.50
  -7  -3  -9   30.40    3.80
   7  -3   9   55.09   10.40
  -7  -3 -10    2.20    2.20
   7  -3  10   -4.40    7.00
  -7  -3 -11  233.48    7.20
   7  -3  11  208.68   16.40
  -7  -3 -12   42.80    3.60
  -7  -3 -13    4.60    2.10
  -7  -4   9   35.80    2.70
   7  -4  -9   28.90    3.10
   7  -4  -8   20.10    3.00
  -7  -4   8   23.40    2.70
  -7  -4   8   25.20    4.30
  -7  -4   7   27.10    3.60
  -7  -4   7   30.70    3.00
   7  -4  -7   30.60    3.20
   7   4  -6    8.70    5.60
   7  -4  -6    5.10    1.80
  -7  -4   6    7.30    2.60
  -7  -4   6    7.40    2.20
   7   4  -5  159.78   10.00
  -7  -4   5  154.68    5.50
   7  -4  -5  139.99    5.50
  -7  -4   5  148.19    5.80
   7   4  -4  308.97   12.60
  -7  -4   4  300.67    8.50
   7  -4  -4  295.77    8.90
  -7  -4   4  299.97    8.80
   7   4  -3   -2.10    4.10
   7  -4  -3    1.10    1.90
  -7  -4   3   -0.40    1.90
  -7  -4   3   -1.20    1.70
   7   4  -2   11.10    4.30
   7  -4  -2   14.60    3.10
  -7  -4   2   13.80    2.40
  -7  -4   2   15.90    3.00
   7   4  -1   -2.20    4.20
  -7  -4   1   -2.10    1.90
   7  -4  -1    1.90    1.90
  -7  -4   1    4.20    1.90
   7   4   0   73.29    7.40
  -7  -4   0   85.09    4.40
   7  -4   0   80.89    4.50
  -7  -4   0   86.09    4.30
   7   4   1   80.69    7.70
  -7  -4  -1   79.29    4.30
  -7  -4  -1   82.79    4.30
   7  -4   1   85.69    4.40
   7   4   2   49.60    8.60
   7  -4   2   45.30    3.70
  -7  -4  -2   38.30    3.70
  -7  -4  -2   40.10    3.50
   7   4   3   24.10    5.20
   7  -4   3   20.60    3.40
  -7  -4  -3   26.60    3.50
  -7  -4  -3   28.20    3.20
   7   4   4  368.46   13.80
  -7  -4  -4  326.97    9.40
   7  -4   4  346.77    9.50
  -7  -4  -4  341.37    9.50
   7   4   5   10.40    6.60
  -7  -4  -6   11.50    3.00
  -7  -4  -7   -1.10    2.00
  -7  -4  -8   20.90    2.80
  -8   0  18  247.48    7.20
  -8   0  18  247.78    6.60
  -8   0  17   -0.10    1.40
  -8   0  17   -2.10    2.20
  -8   0  16   62.39    4.90
  -8   0  16   60.99    3.80
  -8   0  15    0.80    1.70
  -8   0  15   -0.90    2.60
  -8   0  15   -1.90    2.70
  -8   0  14  222.68    9.20
  -8   0  14  223.58    7.50
  -8   0  14  210.88    8.20
  -8   0  14  212.88    8.60
  -8   0  13   -1.00    2.80
  -8   0  13   -0.40    2.80
  -8   0  13    1.40    1.90
  -8   0  13   -1.00    2.90
  -8   0  12  226.68    8.00
  -8   0  12  223.58    8.90
  -8   0  12  221.58    9.00
  -8   0  12  219.28    7.80
  -8   0  11    1.30    3.40
  -8   0  11    0.50    2.70
  -8   0  11   -0.40    3.10
  -8   0  11   -1.60    2.10
  -8   0  10  547.45   15.10
  -8   0  10  536.05   14.20
  -8   0  10  547.45   14.30
  -8   0  10  524.05   15.00
  -8   0   9   -2.30    3.50
  -8   0   9    0.60    2.10
  -8   0   9   -2.50    2.80
  -8   0   9    1.10    3.10
  -8   0   8   62.19    4.90
   8   0  -8   77.79   13.90
  -8   0   8   68.19    5.80
  -8   0   8   67.49    6.20
   8   0  -7   -4.30    3.90
   8   0  -6  419.06   12.60
   8   0  -5   -1.40    1.90
  -8   0   5    0.40    2.80
   8   0  -4 2087.89   47.40
  -8   0   4 2174.58   47.60
   8   0  -3   -1.30    1.70
  -8   0   3    0.70    2.00
  -8   0   2  312.17    8.90
   8   0  -2  303.87    8.70
   8   0  -1   -0.50    1.20
  -8   0   1    0.30    1.40
  -8   0   0 4281.27   90.69
   8   0   0 4194.18   90.69
  -8   0  -1   -1.30    1.30
   8   0   1   -2.30    1.10
   8   0   2 1715.13   39.60
   8   0   2 1877.51   42.20
  -8   0  -2 1844.82   39.60
  -8   0  -3    0.80    1.40
   8   0   3   -0.20    1.30
   8   0   3   -2.60    2.60
   8   0   4 2109.09   47.30
  -8   0  -4 2298.57   47.40
   8   0   4 2193.78   49.40
   8   0   5    3.20    2.90
   8   0   6   31.50    5.70
   8   0   7   -2.30    2.20
   8   0   7   -2.50    2.10
   8   0   7   -2.60    3.20
   8   0   8  152.58    8.90
   8   0   8  175.18    6.00
   8   0   8  167.08    6.40
   8   0   9    2.60    1.90
   8   0   9    2.40    4.40
   8   0   9   -2.50    1.80
   8   0  10  733.43   20.70
   8   0  10  795.42   23.00
   8   0  11    9.80    7.20
   8   0  12 1765.82   39.70
   8   0  12 1788.22   40.00
   8   0  13    0.10    1.60
   8   0  13   -1.40    1.80
   8   0  14  323.97    9.50
   8   0  14  327.07    9.30
   8   0  15    0.10    1.60
   8   0  15    0.80    1.50
   8   0  16   13.00    2.60
   8   0  16    8.70    1.90
   8   0  17   -0.40    1.40
   8   0  17   -1.40    1.40
  -8   1  17    5.80    2.00
  -8   1  17   12.40    2.50
   8  -1 -17   10.80    3.10
  -8  -1  17    7.10    2.20
  -8  -1  17    6.80    2.60
  -8   1  16   23.00    4.00
  -8   1  16   29.00    2.90
  -8   1  16   27.90    3.00
  -8  -1  16   22.90    3.60
   8  -1 -16   28.10    4.60
  -8  -1  16   26.50    4.00
  -8  -1  16   37.60    4.00
  -8   1  15  142.59    6.60
  -8   1  15  138.29    5.20
  -8   1  15  139.99    5.50
  -8  -1  15  146.69    5.80
  -8  -1  15  147.09    6.40
  -8  -1  15  147.69    6.40
  -8   1  14   23.00    5.00
  -8   1  14   33.60    5.30
  -8  -1  14   31.30    4.20
  -8  -1  14   43.50    6.20
  -8   1  13    8.10    2.10
  -8   1  13    9.30    3.60
  -8   1  13   14.50    3.50
  -8  -1  13   13.70    3.00
  -8  -1  13    8.30    2.80
  -8  -1  13   10.70    2.50
  -8   1  12   -1.30    2.00
  -8   1  12   -0.20    1.80
  -8   1  12    2.60    3.70
  -8  -1  12    1.60    2.20
  -8  -1  12    0.40    3.60
  -8  -1  12   -0.20    2.20
  -8   1  11   13.80    2.90
  -8   1  11   18.60    4.00
  -8   1  11    7.90    3.40
  -8  -1  11    7.40    2.70
  -8  -1  11    9.70    2.80
  -8  -1  11    7.50    2.50
  -8   1  10  251.47   15.40
  -8   1  10  286.77    9.10
  -8   1  10  291.67    8.80
  -8  -1  10  273.67   11.40
  -8  -1  10  292.77    9.50
  -8  -1  10  283.97    9.60
  -8   1   9    1.20    2.20
  -8   1   9   -1.40    2.10
  -8   1   9   -4.30    3.70
  -8  -1   9   -0.30    2.40
  -8  -1   9    0.00    2.50
  -8  -1   9    2.90    2.40
  -8   1   8    4.10    2.30
  -8   1   8    2.10    2.50
  -8   1   8   -5.50    3.20
  -8   1   8    5.50    4.20
  -8  -1   8    1.30    2.50
  -8  -1   8   -2.30    2.70
  -8  -1   8    2.30    2.10
  -8   1   7   24.00    5.80
  -8   1   7   25.00    4.60
  -8   1   7   43.10    4.80
   8  -1  -7   52.29   11.00
  -8  -1   7   26.70    4.50
  -8  -1   7   35.00    4.40
   8   1  -6   43.70    6.20
   8  -1  -6   50.49    8.20
   8   1  -5  567.34   16.30
   8   1  -5  530.45   15.40
   8  -1  -5  562.14   16.60
   8   1  -4   41.40    6.50
   8   1  -4   28.00    3.80
   8  -1  -4   36.50    5.30
   8   1  -3   83.49    6.30
   8   1  -3   78.69    4.40
  -8   1   3   77.39    6.40
   8  -1  -3   69.69    5.40
  -8  -1   3   80.19    5.90
  -8   1   2  532.05   14.90
   8   1  -2  511.25   14.40
   8   1  -2  531.85   13.70
   8  -1  -2  529.85   14.70
  -8  -1   2  542.75   14.50
   8   1  -1  136.39    6.60
  -8   1   1  137.49    6.70
  -8  -1   1  135.29    5.90
   8  -1  -1  142.89    6.10
  -8   1   0  842.52   21.10
   8   1   0  844.52   19.80
   8   1   0  817.12   20.90
   8  -1   0  860.51   22.00
   8  -1   0  856.61   21.10
   8   1   1   16.30    2.60
  -8   1  -1   20.90    4.60
   8   1   1   21.70    4.20
   8  -1   1   13.30    2.70
   8  -1   1   23.80    5.80
   8   1   2   75.69    3.60
  -8   1  -2   77.59    5.70
   8   1   2   75.59    5.40
   8  -1   2   70.29    6.40
   8  -1   2   74.49    4.90
   8   1   3   47.80    3.40
   8   1   3   51.09    5.20
  -8   1  -3   56.99    6.00
   8   1   3   53.09    2.80
   8  -1   3   48.20    5.80
   8  -1   3   53.49    4.80
   8   1   4   42.50    5.20
  -8   1  -4   53.99    6.70
   8  -1   4   45.90    5.80
   8  -1   4   47.80    5.30
   8   1   5  492.15   14.40
  -8   1  -5  486.35   15.50
   8  -1   5  501.75   15.20
   8  -1   6  291.57    8.90
   8  -1   6  328.17   11.80
   8   1   7   16.10    2.60
   8   1   7   17.20    4.00
   8   1   7   18.10    2.80
   8  -1   7   19.80    5.00
   8  -1   7   19.00    3.90
   8  -1   7   12.80    3.60
   8   1   8  377.36   13.40
   8   1   8  382.26   10.40
   8   1   8  376.86   10.70
   8  -1   8  380.16   14.10
   8  -1   8  387.76   10.50
   8  -1   8  375.26   10.90
   8   1   9    3.30    1.90
   8   1   9    3.90    2.10
   8   1   9    2.30    5.00
   8  -1   9    7.30    4.70
   8  -1   9   -1.90    2.30
   8  -1   9    3.80    2.10
   8   1  10   58.69   10.80
   8   1  10   64.29    4.30
   8   1  10   63.19    4.40
   8  -1  10   63.99    4.80
   8  -1  10   54.89   10.30
   8  -1  10   60.99    4.40
   8   1  11    2.80    1.90
   8   1  11    3.00    1.90
   8  -1  11    6.40    2.20
   8  -1  11    3.20    2.10
   8  -1  11   -1.90    7.20
   8   1  12    3.50    2.10
   8   1  12    2.90    2.00
   8  -1  12    4.60    2.10
   8  -1  12    3.30    2.10
   8   1  13   34.90    3.50
   8   1  13   36.80    3.80
   8  -1  13   34.90    4.10
   8  -1  13   37.20    3.90
   8   1  14   21.30    3.00
   8   1  14   14.70    3.30
  -8  -1 -14   24.60    5.40
   8  -1  14   15.00    3.20
   8  -1  14   20.50    3.60
   8   1  15  112.19    4.80
   8   1  15  113.59    4.40
   8  -1  15  118.89    4.60
   8  -1  15  111.19    4.90
  -8  -1 -15  113.19    6.50
   8   1  16   46.80    2.90
   8   1  16   45.60    3.10
   8  -1  16   37.80    3.50
   8  -1  16   50.69    3.80
   8   1  17   18.40    2.50
   8   1  17   12.30    2.20
  -8   2  16   74.09    3.00
  -8  -2  16   76.19    4.40
  -8  -2  16   68.99    4.20
   8  -2 -16   67.99    4.70
   8  -2 -16   58.19    4.60
  -8   2  15   -1.10    3.00
  -8   2  15    0.00    1.50
   8  -2 -15    1.30    2.70
  -8  -2  15    4.10    2.10
  -8  -2  15    2.10    2.00
  -8   2  14   83.39    5.10
  -8   2  14   71.09    3.60
   8  -2 -14   77.29    5.70
  -8  -2  14   74.29    4.30
  -8  -2  14   78.79    4.70
  -8   2  13  197.38    7.10
  -8   2  13  196.18    6.60
  -8  -2  13  195.08    7.00
  -8  -2  13  196.68    7.10
   8  -2 -13  182.28    7.70
  -8   2  12   57.99    4.00
  -8   2  12   68.09    5.40
   8  -2 -12   46.40    5.40
  -8  -2  12   62.99    4.80
  -8  -2  12   57.09    4.50
  -8   2  11  160.58    6.30
  -8   2  11  166.98    7.10
   8  -2 -11  150.48    7.90
  -8  -2  11  156.68    6.80
  -8  -2  11  166.08    7.30
  -8   2  10  116.19    6.60
  -8   2  10  123.69    5.50
  -8  -2  10  123.19    6.10
  -8  -2  10  120.99    6.10
   8  -2 -10  111.79    7.10
  -8   2   9  347.37   10.90
  -8   2   9  351.66   10.20
  -8  -2   9  355.76   10.90
  -8  -2   9  342.47   10.60
   8  -2  -9  334.97   11.80
  -8   2   8  113.29    5.40
  -8   2   8   97.29   10.50
  -8  -2   8  114.99    5.60
   8  -2  -8  103.29    6.90
  -8  -2   8  118.09    6.20
   8   2  -7   37.20    5.90
  -8   2   7   38.20    4.70
   8  -2  -7   38.60    5.20
  -8  -2   7   38.50    4.60
  -8  -2   7   40.00    4.10
  -8   2   6   27.10    4.30
   8   2  -6   47.30    7.50
   8  -2  -6   35.60    5.00
  -8  -2   6   36.60    4.40
  -8  -2   6   37.80    4.10
   8   2  -5   31.40    6.10
  -8   2   5   27.20    4.20
  -8  -2   5   22.10    3.90
  -8  -2   5   26.80    4.10
   8  -2  -5   28.60    4.90
   8   2  -4   -0.90    2.90
  -8   2   4    3.20    2.60
  -8  -2   4    1.50    2.40
   8  -2  -4   -2.40    2.60
  -8  -2   4   -1.90    1.80
  -8   2   3 2204.08   48.20
   8   2  -3 2163.48   49.99
  -8  -2   3 2265.57   48.20
   8  -2  -3 2040.80   50.79
  -8  -2   3 2249.18   48.10
   8  -2  -3 2092.29   48.60
   8   2  -2   37.60    5.40
   8  -2  -2   41.30    5.80
  -8  -2   2   46.10    5.20
   8  -2  -2   53.89    8.60
  -8  -2   2   41.10    4.60
   8   2  -1 1375.56   33.60
   8   2  -1 1337.77   32.90
   8  -2  -1 1291.37   31.50
  -8  -2   1 1354.26   31.00
   8  -2  -1 1405.26   34.80
   8   2   0  488.35   14.60
   8   2   0  469.85   15.40
  -8  -2   0  470.45   13.00
   8  -2   0  508.05   16.30
   8   2   1   14.90    5.20
   8   2   1   24.00    4.90
   8  -2   1   21.80    4.50
  -8  -2  -1   21.60    4.60
   8  -2   1   21.70    5.10
   8   2   2    2.70    2.60
  -8  -2  -2    6.10    2.80
   8  -2   2    7.50    3.00
   8  -2   2    2.80    3.40
   8   2   3   51.69    5.90
   8  -2   3   43.50    5.60
   8  -2   3   51.89    7.20
  -8  -2  -3   50.09    4.90
   8   2   4  544.05   16.70
   8  -2   4  579.64   18.40
  -8  -2  -4  573.84   14.90
   8  -2   4  532.45   14.50
   8   2   5  336.27   12.50
  -8  -2  -5  338.47   10.40
   8  -2   5  337.67   13.90
   8  -2   5  337.87   10.20
   8   2   6  231.88   10.90
  -8  -2  -6  252.07    8.60
   8  -2   6  260.87    8.70
   8  -2   6  259.37   12.30
   8   2   7   14.80    4.30
   8  -2   7    7.40    4.50
  -8  -2  -7    9.80    2.90
   8   2   8    1.60    3.00
   8   2   8    3.90    4.50
  -8  -2  -8    2.60    2.70
   8  -2   8   -0.70    4.30
   8  -2   8    4.60    2.90
   8   2   9  161.18    7.40
   8   2   9  154.38    6.60
   8  -2   9  161.08    7.00
   8  -2   9  142.19   11.90
  -8  -2  -9  155.98    7.10
   8   2  10   -2.80    2.30
   8   2  10    0.30    2.80
   8  -2  10   11.20    6.00
   8  -2  10    2.80    2.90
  -8  -2 -10   -0.60    2.80
   8   2  11  260.47    8.00
   8   2  11  258.37    8.50
   8  -2  11  268.47    8.40
   8  -2  11  256.17   15.80
  -8  -2 -11  264.67    8.90
   8   2  12    0.60    1.90
   8   2  12   -2.40    2.50
   8  -2  12   27.10    9.60
   8  -2  12    0.40    2.70
  -8  -2 -12    3.80    2.60
   8   2  13    1.90    2.40
   8   2  13    0.50    1.80
  -8  -2 -13    3.70    2.50
   8   2  14  254.07    8.30
   8   2  14  257.37    7.10
  -8  -2 -14  254.97    7.80
   8   2  15   12.30    2.60
  -8  -2 -15    8.20    2.70
  -8   3  13    4.70    1.60
  -8  -3  13   11.50    2.70
   8  -3 -13    6.50    2.40
  -8  -3  13    8.70    2.40
  -8   3  12   86.59    3.70
  -8  -3  12   84.39    5.40
   8  -3 -12   79.19    4.80
  -8  -3  12   73.59    4.20
  -8   3  11   68.69    3.80
  -8  -3  11   73.99    4.30
   8  -3 -11   59.29    4.40
  -8  -3  11   67.69    4.00
  -8   3  10   41.10    3.50
   8  -3 -10   31.30    4.60
  -8  -3  10   41.00    3.80
  -8  -3  10   36.60    3.60
  -8   3   9   19.20    3.30
  -8  -3   9   23.60    3.70
  -8  -3   9   23.10    3.70
   8  -3  -9   17.30    3.40
   8   3  -8   11.80    7.30
  -8   3   8    7.80    2.20
  -8  -3   8    7.70    2.40
   8  -3  -8   13.10    3.60
  -8  -3   8    7.20    2.10
  -8   3   7  240.68    7.90
   8   3  -7  245.58   12.40
  -8  -3   7  239.68    8.00
  -8  -3   7  252.67    8.70
   8  -3  -7  226.88    9.40
   8   3  -6    0.20    4.50
  -8   3   6   10.20    2.60
  -8  -3   6    5.70    2.50
  -8  -3   6    8.80    2.40
   8  -3  -6    9.60    3.30
  -8   3   5   35.80    4.30
   8   3  -5   30.70    6.90
   8  -3  -5   36.90    5.10
  -8  -3   5   38.80    4.20
  -8  -3   5   44.10    4.50
   8   3  -4  341.07   13.30
  -8   3   4  328.97   10.10
  -8  -3   4  338.17   10.20
  -8  -3   4  326.07   10.30
   8  -3  -4  333.17   10.90
  -8   3   3  374.66   11.10
   8  -3  -3  374.36   11.90
  -8  -3   3  352.16   10.60
   8  -3  -3  366.46   17.10
  -8  -3   3  360.86   10.90
  -8   3   2  360.66   10.90
   8   3  -2  389.36   14.80
   8  -3  -2  350.96   16.00
  -8  -3   2  360.66   10.80
  -8  -3   2  362.66   10.70
   8  -3  -2  345.17   11.10
   8   3  -1    0.20    3.60
  -8   3   1    1.20    3.10
  -8  -3   1    3.00    2.30
   8  -3  -1    4.90    2.50
  -8  -3   1    6.10    2.60
   8  -3  -1    1.30    5.60
  -8   3   0  161.98    8.00
   8   3   0  163.18    9.10
   8  -3   0  160.18    7.00
  -8  -3   0  160.48    6.70
  -8  -3   0  162.38    6.80
   8  -3   0  176.18   11.60
   8   3   1   20.90    4.50
  -8   3  -1   19.40    4.00
   8  -3   1   17.50    5.30
  -8  -3  -1   21.10    4.60
   8  -3   1   18.40    3.30
  -8  -3  -1   22.60    4.20
  -8  -3  -2  762.12   19.30
   8  -3   2  768.12   19.30
  -8  -3  -2  771.42   19.20
   8   3   3    4.50    4.00
   8  -3   3    2.10    3.00
  -8  -3  -3   -1.20    3.00
  -8  -3  -3    0.30    2.20
   8  -3   3    4.90    5.20
   8   3   4    6.20    4.20
  -8  -3  -4    4.30    2.50
   8  -3   4    7.20    3.10
  -8  -3  -4    1.20    3.40
   8  -3   4    8.30    4.60
   8   3   5  123.29    9.70
   8  -3   5  140.29   10.80
   8  -3   5  125.39    9.60
  -8  -3  -5  125.29    6.50
   8   3   6  242.48   12.30
   8  -3   6  227.38   12.70
  -8  -3  -6  229.78    8.20
   8   3   7  742.33   22.40
  -8  -3  -7  779.82   19.70
   8  -3   7  763.32   24.00
   8   3   8   65.09   11.70
   8  -3   8   86.79   10.90
   8  -3   9   49.10   10.30
  -8  -3  -9   44.50    4.10
  -8  -3 -10    4.10    2.20
   8  -3  10   -1.80    6.70
  -8  -3 -11    5.10    2.20
   8  -3  11   12.40    9.10
  -8  -3 -12  283.67    7.90
  -8  -3 -13   -0.90    2.00
   8  -4  -9   65.29    3.30
  -8  -4   9   70.79    3.20
  -8  -4   8   44.40    3.00
   8  -4  -8   42.00    3.20
  -8  -4   8   46.50    4.00
  -8  -4   7   30.20    2.80
  -8  -4   7   22.80    3.30
   8  -4  -7   31.30    3.00
  -8  -4   6   77.29    3.90
  -8  -4   6   80.79    3.90
   8  -4  -6   69.99    3.90
   8   4  -5    9.30    5.00
  -8  -4   5    5.20    2.10
  -8  -4   5    7.30    1.90
   8  -4  -5    3.30    2.30
   8   4  -4   57.19    7.70
   8  -4  -4   58.19    4.60
  -8  -4   4   55.79    4.00
  -8  -4   4   52.09    3.50
   8   4  -3   11.30    4.20
  -8  -4   3   11.80    2.10
  -8  -4   3   13.10    2.90
   8  -4  -3   14.40    3.10
   8   4  -2   13.80    4.10
  -8  -4   2   15.90    2.90
  -8  -4   2   14.30    3.30
   8  -4  -2   10.70    2.20
   8   4  -1   56.19    8.90
  -8  -4   1   62.39    4.00
   8  -4  -1   54.19    3.90
  -8  -4   1   68.59    4.10
   8   4   0   12.60    5.20
   8  -4   0   30.80    3.40
  -8  -4   0   28.40    3.10
  -8  -4   0   24.60    3.50
   8   4   1   59.99    7.10
  -8  -4  -1   62.89    4.10
  -8  -4  -1   57.79    3.80
   8  -4   1   63.69    3.90
   8   4   2    2.00    4.10
  -8  -4  -2   11.30    2.90
   8  -4   2    1.80    2.20
  -8  -4  -2    7.00    2.40
   8   4   3   11.20    4.60
   8  -4   3   15.00    3.70
  -8  -4  -3    8.50    2.70
  -8  -4  -3    4.40    2.00
   8   4   4  247.88   12.00
  -8  -4  -4  240.98    7.50
   8  -4   4  239.98    9.40
   8   4   5   -5.50    6.40
  -8  -4  -5    0.00    1.80
  -8  -4  -6   -0.10    1.80
  -8  -4  -7  141.89    5.30
  -8  -4  -8   11.10    2.60
  -9   0  17    0.00    1.90
  -9   0  17    0.70    1.40
  -9   0  16    3.60    2.40
  -9   0  16   -0.50    1.50
  -9   0  15   -0.20    1.70
  -9   0  15    1.90    2.60
  -9   0  14   47.40    4.10
  -9   0  14   34.40    4.80
  -9   0  14   42.50    5.40
  -9   0  14   43.60    5.10
  -9   0  13    3.60    3.10
  -9   0  13   -4.10    2.90
  -9   0  13    2.20    2.80
  -9   0  13   -3.40    1.90
  -9   0  12  106.09    6.40
  -9   0  12   92.39    5.20
  -9   0  12   89.39    6.50
  -9   0  12   91.49    6.30
  -9   0  11    0.90    3.10
  -9   0  11   -1.00    2.00
  -9   0  11    2.30    2.90
  -9   0  11   -0.70    2.90
  -9   0  10  146.99    7.30
  -9   0  10  159.28    6.40
  -9   0  10  156.48    7.70
  -9   0   9    4.20    2.70
  -9   0   9    0.30    1.90
  -9   0   9   -0.90    3.50
  -9   0   9   -3.60    2.60
  -9   0   8  493.85   13.40
  -9   0   8  521.65   14.10
  -9   0   8  501.35   14.30
  -9   0   7    1.60    2.60
   9   0  -7    2.30    4.70
  -9   0   7    2.90    3.50
   9   0  -6  152.08    8.00
   9   0  -5   -1.30    2.50
   9   0  -4  228.18    8.10
  -9   0   4  225.58    8.70
   9   0  -3    1.50    1.70
  -9   0   3   -1.30    2.30
   9   0  -2   -3.30    1.40
  -9   0   2   -0.60    2.00
   9   0  -1   -1.40    1.40
  -9   0   1   -0.20    1.80
   9   0   0    3.50    1.50
  -9   0   0    4.00    1.80
   9   0   1   -0.90    2.80
   9   0   1   -0.70    1.50
  -9   0  -1    0.80    1.60
   9   0   2 1132.39   26.20
  -9   0  -2 1177.78   26.20
  -9   0  -3   -2.10    1.80
   9   0   3   -2.40    1.60
   9   0   3   -3.80    2.60
   9   0   4   14.70    3.00
  -9   0  -4   11.00    2.80
   9   0   4   12.30    3.00
  -9   0  -5    1.10    1.60
   9   0   5   -1.40    2.90
   9   0   6 1466.55   35.10
   9   0   7    0.60    2.00
   9   0   7    0.90    2.90
   9   0   7   -0.50    1.90
   9   0   8   81.19    7.60
   9   0   8   92.79    4.50
   9   0   8   81.79    4.70
   9   0   9   -0.20    1.70
   9   0   9    2.60    4.30
   9   0   9    1.80    1.60
   9   0  10   -1.20    1.70
   9   0  10    2.60    1.70
   9   0  10    4.30    5.40
   9   0  11    1.20    1.80
   9   0  11    1.60    1.70
   9   0  11    3.50    6.80
   9   0  12  978.90   23.80
   9   0  12  964.70   22.90
   9   0  13    1.80    2.30
   9   0  13    0.20    1.70
   9   0  14  203.68    6.90
   9   0  14  197.68    6.70
   9   0  15   -0.40    1.60
   9   0  15    0.10    1.50
   9   0  16   20.40    2.70
   9   0  16   20.30    2.40
   9   0  17   -0.40    1.30
   9   0  17    1.50    1.40
  -9   1  17    3.50    1.50
  -9   1  17    0.80    2.10
  -9  -1  17    0.20    2.10
   9  -1 -17   -0.30    2.90
  -9   1  16   22.30    2.90
  -9   1  16   22.70    2.90
  -9   1  16   12.90    2.90
   9  -1 -16   17.00    4.00
  -9  -1  16   15.90    3.50
  -9  -1  16   27.80    4.00
  -9  -1  16   17.60    4.40
  -9   1  15   -0.30    1.80
  -9   1  15   -0.60    1.60
  -9   1  15    0.60    2.70
  -9  -1  15    1.30    2.30
  -9  -1  15    3.20    3.10
  -9  -1  15   -1.10    2.00
  -9   1  14    7.90    3.30
  -9   1  14    6.90    2.10
  -9   1  14    8.80    2.00
  -9  -1  14    9.00    2.50
  -9  -1  14    9.60    2.40
  -9  -1  14    3.40    2.50
  -9   1  13  119.99    5.40
  -9   1  13  112.19    7.30
  -9   1  13  115.49    5.50
  -9  -1  13  119.29    6.60
  -9  -1  13  114.39    6.20
  -9  -1  13  120.79    5.90
  -9   1  12    1.80    2.00
  -9   1  12    5.10    2.20
  -9   1  12    5.30    3.40
  -9  -1  12    2.80    2.20
  -9  -1  12    4.00    2.50
  -9  -1  12    2.70    2.60
  -9   1  11    3.00    3.80
  -9   1  11   -0.10    2.20
  -9   1  11    2.50    2.00
  -9  -1  11    2.70    2.40
  -9  -1  11    3.60    2.70
  -9  -1  11    0.90    2.50
  -9   1  10  162.68    8.80
  -9   1  10  187.88    7.20
  -9   1  10  195.18    7.00
  -9  -1  10  185.68    7.30
  -9  -1  10  189.58    7.50
  -9  -1  10  182.58    7.40
  -9   1   9   13.90    4.20
  -9   1   9   16.10    2.60
  -9   1   9   12.60    2.50
  -9  -1   9   27.20    4.90
  -9  -1   9   17.10    3.10
  -9  -1   9   19.00    4.20
  -9   1   8  252.57    8.30
  -9   1   8  240.48   10.70
  -9   1   8  247.98    9.60
  -9   1   8  261.37    8.70
  -9  -1   8  253.27    8.70
  -9  -1   8  266.87    8.70
  -9  -1   8  249.38    8.50
  -9   1   7  900.11   22.40
  -9   1   7  841.42   23.70
  -9   1   7  884.81   21.30
  -9   1   7  910.81   21.50
  -9  -1   7  901.71   21.70
  -9  -1   7  879.91   21.50
  -9  -1   7  905.51   21.40
  -9   1   6  126.19    7.40
  -9   1   6  114.09    6.00
  -9  -1   6  110.49    6.10
  -9  -1   6  112.09    5.90
   9  -1  -6  120.49   10.50
   9   1  -5   27.70    5.90
   9  -1  -5   33.60    7.40
   9   1  -4    6.40    3.00
   9   1  -4    8.00    3.60
   9  -1  -4    9.10    3.80
   9   1  -3  968.80   24.50
   9   1  -3 1011.70   24.50
   9  -1  -3 1022.30   25.50
  -9   1   2 1191.58   29.90
   9   1  -2 1169.28   27.40
   9   1  -2 1161.48   27.70
  -9  -1   2 1102.19   27.90
   9  -1  -2 1175.48   28.40
   9   1  -1  490.45   12.80
  -9   1   1  446.16   14.00
   9   1  -1  471.35   13.30
   9  -1  -1  469.75   14.80
   9  -1  -1  475.15   13.80
  -9  -1   1  462.45   13.30
  -9   1   0  312.87   10.90
   9   1   0  315.57   10.20
   9  -1   0  331.07   10.60
   9  -1   0  321.07   11.60
   9   1   1 2555.04   55.39
   9   1   1 2531.65   56.69
  -9   1  -1 2498.25   56.89
   9  -1   1 2594.94   57.09
   9  -1   1 2527.35   57.49
   9   1   2 2914.01   62.69
   9   1   2 2931.81   64.59
  -9   1  -2 2963.50   64.59
   9  -1   2 2842.32   64.39
   9  -1   2 2866.71   65.19
   9   1   3  298.57    8.60
   9   1   3  276.47   10.00
  -9   1  -3  309.47   11.20
   9   1   3  297.67    8.00
   9  -1   3  295.67   11.10
   9  -1   3  299.97   10.40
   9   1   4 2114.29   49.20
  -9   1  -4 2127.19   49.50
   9  -1   4 2242.38   50.29
   9  -1   4 2159.28   49.30
  -9   1  -5  379.36   14.90
   9   1   5  370.46   14.70
   9  -1   5  407.86   13.30
   9  -1   5  382.56   13.00
   9   1   6  145.29    7.50
   9   1   6  129.19    6.10
   9  -1   6  128.99    5.50
   9  -1   6  123.79    8.10
   9  -1   6  123.49    6.30
   9   1   7  533.75   16.00
   9   1   7  523.95   13.70
   9   1   7  520.55   13.30
   9  -1   7  503.15   16.70
   9  -1   7  529.95   13.40
   9  -1   7  537.95   13.90
   9   1   8   37.00    4.20
   9   1   8   33.10    7.10
   9   1   8   25.50    4.00
   9  -1   8   37.70    7.30
   9  -1   8   34.60    4.70
   9  -1   8   32.30    3.90
   9   1   9  137.59    9.90
   9   1   9  105.69    6.90
   9  -1   9  137.39   10.20
   9  -1   9  134.29    5.50
   9  -1   9  130.29    7.60
   9   1  10   20.40    6.20
   9   1  10   15.50    3.80
   9   1  10   20.90    3.50
   9  -1  10   25.80    4.10
   9  -1  10   22.60    6.10
   9  -1  10   17.60    3.60
   9   1  11  128.79    5.80
   9   1  11  129.69    5.50
   9  -1  11  121.59    5.80
   9  -1  11  127.69    5.50
   9  -1  11  146.09   14.10
   9   1  12  116.39    5.40
   9   1  12  126.89    5.60
   9  -1  12  108.09   16.20
   9  -1  12  120.09    5.30
   9  -1  12  123.69    5.80
   9   1  13   81.89    4.40
   9   1  13   73.99    4.00
  -9  -1 -13   73.69    7.10
   9  -1  13   72.99    4.30
   9   1  14    1.70    1.60
   9   1  14    3.60    2.10
   9  -1  14    0.90    1.90
  -9  -1 -14    4.50    3.90
   9  -1  14    2.90    1.70
   9   1  15    7.40    2.30
   9   1  15   12.90    2.50
   9  -1  15    9.00    2.10
   9  -1  15   13.70    2.80
   9   1  16   26.10    2.70
   9   1  16   24.90    2.40
   9  -1  16   17.50    3.40
   9  -1  16   25.00    2.90
   9   1  17   66.09    2.80
   9   1  17   64.39    3.10
  -9   2  16   46.10    2.60
   9  -2 -16   39.70    4.30
  -9  -2  16   55.39    4.30
  -9  -2  16   48.50    3.70
  -9   2  15    5.30    1.70
  -9  -2  15    5.20    2.10
   9  -2 -15    9.80    2.70
  -9  -2  15    4.60    2.00
  -9   2  14   74.29    5.00
  -9   2  14   58.69    3.30
   9  -2 -14   63.19    5.30
  -9  -2  14   58.09    4.00
  -9  -2  14   62.09    4.20
  -9   2  13    2.10    2.40
  -9   2  13    1.60    1.60
  -9  -2  13    0.20    2.10
   9  -2 -13    1.20    2.80
  -9  -2  13    1.80    2.50
  -9   2  12  137.49    6.40
  -9   2  11    6.40    2.60
  -9   2  11    3.00    2.00
  -9  -2  11    3.50    2.40
  -9  -2  11    6.70    2.40
   9  -2 -11    4.50    3.10
  -9   2  10    2.80    2.10
  -9   2  10    2.00    2.60
  -9  -2  10    0.70    2.20
   9  -2 -10   -1.80    3.00
  -9  -2  10    2.40    2.50
  -9   2   9  234.28    7.90
  -9   2   9  221.48    8.70
  -9  -2   9  245.88    8.50
   9  -2  -9  238.18    9.50
  -9  -2   9  226.58    8.10
  -9   2   8    3.40    2.10
  -9   2   8   -0.50    3.20
  -9  -2   8   -1.10    2.00
  -9  -2   8    0.90    2.40
   9  -2  -8    2.20    2.80
  -9   2   7  116.99    5.70
   9   2  -7  113.99   10.60
   9  -2  -7  104.69    6.70
  -9  -2   7  123.19    5.50
  -9  -2   7  117.09    6.30
   9   2  -6   40.00    7.80
  -9   2   6   43.50    4.50
   9  -2  -6   32.60    5.00
  -9  -2   6   42.10    4.10
  -9  -2   6   53.39    4.60
   9   2  -5  251.47   10.50
  -9   2   5  255.47    8.60
  -9  -2   5  249.78    8.30
  -9  -2   5  262.97    8.80
   9  -2  -5  245.18    9.10
   9   2  -4   49.50    6.40
  -9   2   4   67.59    5.10
  -9  -2   4   69.19    4.80
   9  -2  -4   67.99    5.70
  -9  -2   4   61.59    4.40
   9   2  -3    4.20    2.90
  -9  -2   3    1.10    2.30
  -9  -2   3    8.40    2.40
   9  -2  -3   -0.80    3.10
   9   2  -2  253.57   10.10
   9  -2  -2  261.97   12.70
   9  -2  -2  265.37    9.50
  -9  -2   2  267.97    8.90
  -9  -2   2  259.87    8.50
   9   2  -1  194.38    8.70
   9  -2  -1  193.98    8.70
  -9  -2   1  203.58    7.50
   9  -2  -1  212.08   11.50
  -9  -2   1  197.38    8.00
   9   2   0  109.99    7.40
   9   2   0   84.69   10.20
  -9  -2   0   95.99    7.10
  -9  -2   0   94.69    5.60
   9  -2   0   85.39    7.00
   9  -2   0   97.09    8.60
   9   2   1  338.27   12.20
   9  -2   1  366.16   10.60
  -9  -2  -1  373.26   10.60
   9  -2   1  372.46   14.00
   9   2   2  105.29    7.00
   9  -2   2  116.49    8.90
   9  -2   2  109.19    6.10
  -9  -2  -2  107.79    6.20
   9   2   3   49.40    5.80
  -9  -2  -3   48.80    4.70
   9  -2   3   43.80    5.10
   9  -2   3   39.40    9.20
   9   2   4  176.48    9.10
   9  -2   4  178.88    7.20
   9  -2   4  178.58   10.60
  -9  -2  -4  180.88    7.30
   9   2   5  474.05   17.30
   9  -2   5  469.35   17.00
  -9  -2  -5  468.05   13.20
   9  -2   5  475.85   12.70
   9   2   6    2.80    4.00
   9  -2   6    3.30    4.40
   9  -2   6    0.30    2.50
   9   2   7   85.29    7.70
  -9  -2  -7   71.39    5.70
   9  -2   7   71.19    8.90
   9  -2   7   84.49    5.40
   9   2   8 1136.29   26.30
   9   2   8 1131.79   29.90
   9  -2   8 1176.48   26.50
  -9  -2  -8 1111.99   27.10
   9  -2   8 1128.69   31.70
   9   2   9   38.00   10.10
   9   2   9   32.60    4.70
   9   2   9   31.70    5.50
   9  -2   9   26.90    6.50
  -9  -2  -9   35.70    4.90
   9  -2   9   29.30    4.50
   9   2  10    8.70    2.40
   9   2  10    2.20    2.60
   9  -2  10    4.40    2.50
   9  -2  10    8.80    6.00
  -9  -2 -10    4.50    2.80
   9   2  11   28.50    4.80
   9   2  11   22.00    4.70
  -9  -2 -11   17.60    4.40
   9  -2  11   27.70    6.30
   9  -2  11   16.70    7.70
   9   2  12   10.90    2.70
   9   2  12   14.70    3.50
  -9  -2 -12    9.00    2.70
   9  -2  12   28.00   15.00
   9  -2  12   23.10    3.90
   9   2  13   85.99    5.10
   9   2  13   80.49    4.10
   9  -2  13   88.19    5.00
  -9  -2 -13   78.39    4.90
   9   2  14   84.19    4.10
  -9  -2 -14   90.79    4.60
   9   2  15   82.79    3.90
  -9  -2 -15   88.89    6.40
  -9   3  13   -0.80    1.50
  -9  -3  13    3.00    1.70
  -9  -3  13    3.40    2.20
   9  -3 -13    3.20    2.10
  -9   3  12   25.60    2.70
  -9  -3  12   19.60    2.80
  -9  -3  12   19.50    3.00
   9  -3 -12   23.30    3.40
  -9   3  11  123.49    4.70
   9  -3 -11  121.09    5.60
  -9  -3  11  125.29    5.10
  -9  -3  11  124.89    5.00
  -9   3  10  244.28    7.20
  -9  -3  10  240.78    7.60
  -9  -3  10  236.88    7.60
   9  -3 -10  229.58    8.20
  -9   3   9    8.20    2.00
   9  -3  -9    2.10    2.60
  -9  -3   9    5.80    2.10
  -9  -3   9    5.00    2.00
   9  -3  -8   84.79    8.70
  -9  -3   8   74.79    6.10
  -9   3   7   81.29    4.80
   9   3  -7   96.99   10.60
  -9  -3   7   75.19    4.50
  -9  -3   7   71.89    5.10
   9  -3  -7   72.79    5.70
  -9   3   6  337.97   10.00
   9   3  -6  329.67   13.80
  -9  -3   6  326.77   10.40
   9  -3  -6  330.47   10.90
  -9  -3   6  340.77   10.00
   9   3  -5    1.00    4.30
  -9   3   5    1.90    2.30
  -9  -3   5    2.40    2.20
  -9  -3   5    2.50    2.10
   9  -3  -5    2.20    2.60
  -9   3   4  262.07    8.60
   9   3  -4  247.08   11.70
   9  -3  -4  250.07    9.10
  -9  -3   4  257.97    8.50
  -9  -3   4  249.28    8.70
  -9   3   3  283.67    9.20
   9   3  -3  280.07   12.00
   9  -3  -3  262.17   17.10
   9  -3  -3  263.77    9.50
  -9  -3   3  276.37    9.10
  -9  -3   3  266.97    8.70
  -9   3   2   49.00    5.20
   9   3  -2   50.29    7.20
   9  -3  -2   58.49    5.10
  -9  -3   2   55.09    4.30
  -9  -3   2   51.79    4.50
  -9   3   1    9.20    3.00
   9   3  -1    7.30    3.90
  -9  -3   1    5.70    2.40
   9  -3  -1   10.30    3.00
  -9  -3   1   10.80    2.70
   9   3   0  456.45   18.00
  -9   3   0  496.75   13.60
  -9  -3   0  467.25   13.00
  -9  -3   0  458.25   13.10
   9  -3   0  470.85   13.30
   9   3   1   28.40    6.60
  -9   3  -1   31.20    6.10
   9  -3   1   33.80    5.10
   9  -3   1   24.90    7.20
  -9  -3  -1   31.40    4.40
  -9  -3  -1   28.40    4.70
   9   3   2   47.40    7.10
   9  -3   2   40.00    5.20
  -9  -3  -2   46.30    4.50
   9  -3   2   38.20    9.20
  -9  -3  -2   32.60    5.00
   9   3   3  249.78   11.60
   9  -3   3  246.58    8.90
  -9  -3  -3  241.78    8.60
   9  -3   3  231.28   12.80
  -9  -3  -3  225.68    8.70
   9   3   4   94.19    8.40
  -9  -3  -4   93.89    5.50
   9  -3   4  103.59    9.80
   9   3   5   15.90    5.00
   9  -3   5   12.40    5.30
  -9  -3  -5   19.20    3.80
   9   3   6  325.87   13.60
  -9  -3  -6  327.17   10.20
   9  -3   6  315.07   14.70
   9   3   7    0.80    5.00
   9  -3   7    5.80    4.90
  -9  -3  -7    0.80    2.50
   9   3   8  171.08   12.70
   9  -3   8  162.28   12.40
  -9  -3  -8  164.48    6.50
   9  -3   9  140.79   11.60
  -9  -3  -9  147.29    6.10
   9  -3  10    1.80    6.70
  -9  -3 -10    4.60    2.30
  -9  -3 -11   17.30    3.10
   9  -3  11   20.70   12.00
  -9  -3 -12   42.70    3.30
  -9  -3 -13   31.40    3.30
  -9  -4   8  186.08    6.60
   9  -4  -8  190.08    5.80
  -9  -4   8  204.28    5.70
  -9  -4   7   70.89    3.40
   9  -4  -7   65.09    3.60
  -9  -4   7   62.99    3.70
  -9  -4   6  263.67    7.80
  -9  -4   6  313.67    9.00
   9  -4  -6  261.87    7.80
   9   4  -5   30.00    6.00
  -9  -4   5   27.30    3.00
   9  -4  -5   20.60    3.10
  -9  -4   5   24.40    2.90
   9   4  -4    2.40    4.80
  -9  -4   4    2.20    2.00
   9  -4  -4    1.50    1.90
  -9  -4   4    0.60    1.70
   9   4  -3    5.20    4.50
  -9  -4   3    0.40    2.00
   9  -4  -3   -1.10    1.80
  -9  -4   3    1.90    1.70
   9   4  -2  146.99    9.00
  -9  -4   2  123.99    5.30
  -9  -4   2  132.09    5.00
   9  -4  -2  129.29    5.20
   9   4  -1   -1.50    3.90
  -9  -4   1    3.80    2.10
   9  -4  -1    3.70    2.10
  -9  -4   1    3.00    1.90
   9   4   0  139.49    8.50
   9  -4   0  145.19    5.40
  -9  -4   0  135.69    5.20
  -9  -4   0  133.19    5.50
   9   4   1    5.20    4.10
  -9  -4  -1    5.40    2.50
   9  -4   1    4.00    2.20
  -9  -4  -1    6.60    2.20
   9   4   2    6.30    4.40
  -9  -4  -2    0.60    2.80
  -9  -4  -2    0.30    1.90
   9  -4   2    0.10    2.40
   9   4   3   31.70    7.90
  -9  -4  -3   33.90    3.10
   9   4   4   78.29    8.90
  -9  -4  -4   68.29    3.60
  -9  -4  -5   74.89    3.80
  -9  -4  -6    7.80    1.80
  -9  -4  -7   31.20    2.60
  -9  -4  -8  115.89    4.00
 -10   0  17    3.40    3.00
 -10   0  17    2.80    1.50
 -10   0  16  227.08    7.70
 -10   0  16  227.48    7.40
 -10   0  15   -1.20    2.60
 -10   0  15   -1.30    1.60
 -10   0  14   33.90    7.50
 -10   0  14   32.50    4.40
 -10   0  14   31.10    6.00
 -10   0  13    2.70    2.80
 -10   0  13    3.90    3.30
 -10   0  13   -0.20    1.80
 -10   0  13    1.20    3.00
 -10   0  12  847.02   22.00
 -10   0  12  840.62   21.00
 -10   0  12  879.81   22.10
 -10   0  12  857.11   20.80
 -10   0  11   -2.50    2.60
 -10   0  11    0.90    3.40
 -10   0  11    1.70    2.90
 -10   0  11   -1.30    1.90
 -10   0  10    6.10    3.70
 -10   0  10    2.90    3.00
 -10   0  10    5.10    2.80
 -10   0  10    2.70    2.10
 -10   0   9   -1.50    2.10
 -10   0   9   -4.60    2.80
 -10   0   9    6.10    3.60
 -10   0   9    5.40    2.90
 -10   0   8    6.10    2.20
 -10   0   8   10.40    4.10
 -10   0   8    4.70    3.30
 -10   0   8    9.30    3.00
 -10   0   7   -0.40    3.70
 -10   0   7    0.30    3.30
 -10   0   7    1.50    2.30
  10   0  -6  697.53   19.90
  10   0  -5    0.40    3.20
  10   0  -4 2212.98   50.09
  10   0  -3   -0.40    2.10
 -10   0   3    4.20    3.10
 -10   0   2  197.88    7.60
  10   0  -2  198.58    7.20
 -10   0   1    0.20    2.30
  10   0  -1    1.10    3.30
  10   0  -1   -1.70    1.60
  10   0   0    4.50    3.20
  10   0   0    4.80    2.80
 -10   0   0    4.70    2.10
  10   0   1   -0.20    2.60
 -10   0  -1   -0.30    2.10
  10   0   1    1.20    1.90
  10   0   2 2837.62   60.99
 -10   0  -2 2805.22   60.69
  10   0   2 2737.03   61.89
  10   0   3    1.00    2.50
  10   0   3    0.00    2.10
 -10   0  -3   -2.30    2.10
  10   0   4   19.30    4.70
 -10   0  -4   17.40    3.70
  10   0   4   19.60    3.80
  10   0   5   -0.90    2.90
  10   0   6  292.37   10.70
  10   0   6  261.57    8.30
  10   0   6  283.57    8.50
  10   0   7    0.20    1.90
  10   0   7   -3.00    2.90
  10   0   7   -0.30    1.90
  10   0   8   58.79    4.40
  10   0   8   64.69    7.30
  10   0   8   57.89    4.00
  10   0   9    1.30    2.00
  10   0   9    2.40    4.40
  10   0   9    0.10    1.80
  10   0  10 1068.79   25.30
  10   0  10 1068.69   29.60
  10   0  10 1089.79   25.00
  10   0  11    0.10    9.20
  10   0  11    0.10    1.80
  10   0  11   -0.90    1.70
  10   0  12   32.80    3.60
  10   0  12   34.90    3.70
  10   0  13    1.20    1.80
  10   0  13    2.20    1.80
  10   0  14    3.90    1.60
  10   0  14    3.80    1.80
  10   0  15    0.50    1.50
  10   0  15   -1.80    1.60
  10   0  16   13.10    2.40
  10   0  16   13.00    2.20
  10   0  17    2.90    1.40
  10   0  17   -2.70    1.30
 -10   1  17   12.10    2.40
 -10  -1  17    6.10    2.20
  10  -1 -17    3.10    2.60
 -10   1  16   64.59    3.60
 -10   1  16   69.19    4.20
 -10  -1  16   59.69    4.10
 -10  -1  16   69.29    4.20
 -10  -1  16   73.69    4.70
  10  -1 -16   65.59    4.60
 -10   1  15    3.30    1.70
 -10   1  15    0.80    2.80
 -10   1  15   -4.20    1.70
 -10  -1  15    3.30    2.20
 -10  -1  15    0.30    2.10
 -10  -1  15   -0.30    2.00
 -10   1  14   38.70    3.90
 -10   1  14   50.19    3.60
 -10   1  14   47.40    5.10
 -10  -1  14   45.20    4.40
 -10  -1  14   43.00    4.60
 -10  -1  14   43.10    4.30
 -10   1  13   25.50    3.90
 -10   1  13   24.90    3.70
 -10   1  13   14.10    3.60
 -10  -1  13   22.90    4.30
 -10  -1  13   21.90    4.50
 -10  -1  13   24.00    5.00
 -10   1  12    0.70    1.90
 -10   1  12   -2.10    3.40
 -10   1  12    3.60    2.20
 -10  -1  12    0.60    2.30
 -10  -1  12    0.50    2.30
 -10  -1  12    2.10    2.50
 -10   1  11   21.20    4.20
 -10   1  11   17.30    3.90
 -10   1  11   28.20    4.20
 -10  -1  11   23.60    4.20
 -10  -1  11   34.00    4.60
 -10  -1  11   30.00    4.60
 -10   1  10   50.29    6.80
 -10   1  10   47.30    4.50
 -10   1  10   49.30    4.90
 -10  -1  10   59.09    5.10
 -10  -1  10   48.70    5.10
 -10  -1  10   47.80    4.90
 -10   1   9   -1.90    2.70
 -10   1   9   -0.30    4.10
 -10  -1   9    1.50    2.60
 -10  -1   9    4.00    2.70
 -10  -1   9    4.40    2.30
 -10   1   8   29.80    4.30
 -10   1   8   21.30    4.80
 -10   1   8   25.20    4.70
 -10  -1   8   20.30    4.20
 -10  -1   8   35.60    5.20
 -10  -1   8   26.00    4.40
 -10   1   7  112.29    6.30
 -10   1   7  122.99   10.20
 -10   1   7  111.29    6.20
 -10  -1   7  116.29    5.70
 -10  -1   7  120.49    6.00
 -10  -1   7  115.49    6.70
 -10   1   6  115.29    6.10
 -10   1   6  117.49    6.40
 -10  -1   6  125.99    7.00
 -10  -1   6  115.69    6.00
 -10  -1   6  122.09    6.40
 -10   1   5   31.00    5.10
  10   1  -4   44.60    7.00
  10   1  -4   48.40    6.20
  10  -1  -4   57.39    7.50
  10   1  -3  497.25   14.20
  10   1  -3  466.75   14.00
  10  -1  -3  472.25   15.00
  10   1  -2 2496.65   56.69
  10   1  -2 2638.94   56.89
  10  -1  -2 2525.55   57.79
  10  -1  -2 2507.65   57.89
  10   1  -1  127.89    6.70
  10   1  -1  134.99    6.40
  10  -1  -1  131.79    7.10
 -10  -1   1  115.39    7.40
  10  -1  -1  131.99    8.60
  10   1   0  446.76   13.10
  10   1   0  456.45   12.40
  10  -1   0  438.46   14.40
  10  -1   0  450.95   13.80
 -10  -1   0  414.56   13.00
  10   1   1  122.69    6.60
  10   1   1  118.39    6.60
  10  -1   1  115.29    7.80
  10  -1   1  121.79    7.10
  10   1   2  541.85   15.10
  10   1   2  528.25   13.60
  10  -1   2  527.65   15.60
  10  -1   2  511.45   16.00
  10   1   3  103.39    6.30
  10  -1   3  102.19    7.70
  10  -1   3   97.99    7.40
  10   1   4   38.80    5.10
  10  -1   4   40.10    6.30
  10  -1   4   32.10    5.60
  10   1   5  162.88    7.80
  10   1   5  158.68    6.60
  10  -1   5  159.98    8.70
  10  -1   5  155.28   10.70
  10  -1   5  145.69    5.80
  10   1   6   99.69    5.60
  10   1   6  107.89    7.10
  10   1   6  104.09    5.60
 -10  -1  -6  108.09    8.10
  10  -1   6   95.49    7.90
  10  -1   6  106.69    4.90
  10  -1   6  105.99    5.70
  10   1   7  410.26   10.90
  10   1   7  409.96   13.50
  10   1   7  404.06   11.20
  10  -1   7  409.76   10.90
  10  -1   7  411.36   11.30
  10  -1   7  399.26   14.40
 -10  -1  -7  392.86   12.70
  10   1   8  853.31   20.20
  10   1   8  823.52   22.90
  10   1   8  832.02   19.60
  10  -1   8  830.52   20.10
  10  -1   8  823.12   19.80
  10  -1   8  811.62   24.20
 -10  -1  -8  839.22   21.20
  10   1   9   62.19    4.20
  10   1   9   65.69    4.60
  10   1   9   70.49    8.60
  10  -1   9   66.79    8.70
  10  -1   9   60.79    4.30
  10  -1   9   64.99    4.80
 -10  -1  -9   48.70    9.30
  10   1  10   28.50    3.60
  10   1  10   27.20    3.90
  10   1  10   16.80    6.00
  10  -1  10   22.70    4.10
 -10  -1 -10   19.20    4.50
  10  -1  10   25.90    3.70
  10  -1  10   24.10    6.10
  10   1  11  114.59   19.30
  10   1  11  114.69    5.40
  10   1  11  109.49    5.40
 -10  -1 -11  102.29    7.70
  10  -1  11  122.89   13.50
  10  -1  11  106.19    5.50
  10  -1  11  107.69    5.20
  10   1  12   61.69    4.40
  10   1  12   62.09    4.10
  10  -1  12   67.89    4.60
  10  -1  12   66.79    4.20
 -10  -1 -12   59.89    7.00
  10  -1  12   52.89   14.70
  10   1  13   87.59    5.60
  10   1  13   87.99    5.20
  10  -1  13   79.79    4.70
 -10  -1 -13   78.89    7.00
  10  -1  13   75.09    4.30
  10   1  14    0.10    1.60
  10   1  14    2.10    1.60
  10  -1  14    0.90    1.80
  10  -1  14    1.70    1.70
  10   1  15    2.50    1.50
  10   1  15    1.20    1.40
  10  -1  15   -1.00    1.60
  10  -1  15    1.10    1.80
  10   1  16   33.80    2.80
  10   1  16   28.10    2.50
  10  -1  16   24.70    2.90
  10  -1  16   28.40    3.40
 -10   2  15   -1.40    1.80
  10  -2 -15    4.10    4.00
 -10  -2  15    2.30    2.40
 -10  -2  15    0.00    1.80
  10  -2 -15    3.80    2.60
 -10   2  14    7.10    3.70
 -10   2  14    1.90    1.50
 -10  -2  14   -2.10    2.20
 -10  -2  14   -0.60    2.10
  10  -2 -14    0.20    2.40
 -10   2  13  227.18    7.00
 -10   2  13  235.68    7.70
  10  -2 -13  237.38    8.40
 -10  -2  13  219.18    7.50
 -10  -2  13  231.68    7.60
 -10   2  12   18.60    4.50
 -10   2  12   15.60    3.20
 -10  -2  12   19.00    3.60
  10  -2 -12   18.30    4.30
 -10  -2  12   14.60    3.50
 -10   2  11  105.19    5.80
 -10   2  11   95.09    5.10
 -10  -2  11  100.59    5.50
 -10  -2  11   91.99    5.50
  10  -2 -11  104.99    6.20
 -10   2  10  514.85   14.00
 -10   2  10  493.85   13.60
 -10  -2  10  512.45   14.10
  10  -2 -10  524.05   15.20
 -10  -2  10  525.05   14.20
 -10   2   9   40.50    5.50
 -10   2   9   35.60    4.50
 -10  -2   9   29.30    4.40
  10  -2  -9   41.60    5.50
 -10  -2   9   33.20    5.50
 -10   2   8  340.97   10.90
 -10   2   8  349.07   10.30
 -10  -2   8  344.57   10.40
  10  -2  -8  353.36   11.60
 -10  -2   8  339.37   10.70
 -10   2   7   29.80    4.20
 -10  -2   7   26.40    4.30
  10  -2  -7   22.60    4.90
 -10  -2   7   31.90    4.00
 -10   2   6   58.19    4.80
  10   2  -6   54.99    9.00
  10  -2  -6   63.69    5.40
 -10  -2   6   63.89    5.20
 -10  -2   6   62.59    4.60
  10   2  -5  629.04   18.70
 -10   2   5  642.24   16.60
  10  -2  -5  649.93   17.20
 -10  -2   5  634.24   16.30
 -10  -2   5  654.03   16.90
 -10   2   4    4.50    2.50
  10   2  -4    4.50    3.50
  10  -2  -4    4.90    2.90
 -10  -2   4    0.40    2.00
 -10  -2   4    7.00    2.80
  10   2  -3  547.55   16.50
  10  -2  -3  572.94   15.40
  10  -2  -3  529.75   19.10
 -10  -2   3  545.35   14.70
 -10  -2   3  566.94   14.40
  10   2  -2   13.50    3.20
  10  -2  -2   17.60    4.10
 -10  -2   2   11.80    2.80
 -10  -2   2    7.50    2.80
  10  -2  -2    1.80    5.40
  10   2  -1  557.44   16.80
  10  -2  -1  547.15   15.50
 -10  -2   1  560.04   14.60
 -10  -2   1  548.35   14.80
  10  -2  -1  585.54   19.00
  10   2   0    6.40    3.00
 -10  -2   0    7.30    3.90
  10  -2   0    5.50    4.10
  10  -2   0    0.00    4.50
 -10  -2   0   -1.10    2.50
  10   2   1   68.19    6.00
  10  -2   1   70.29    8.50
  10  -2   1   75.59    5.20
 -10  -2  -1   72.69    5.20
  10   2   2  170.38    8.30
  10  -2   2  156.38    6.80
 -10  -2  -2  159.68    6.90
  10  -2   2  163.38   10.30
  10   2   3    8.40    3.30
  10  -2   3    0.70    4.20
  10  -2   3    4.40    2.60
 -10  -2  -3    8.30    3.00
  10   2   4  400.56   14.20
  10  -2   4  417.66   17.80
 -10  -2  -4  426.06   12.10
  10  -2   4  431.36   11.70
  10   2   5  357.76   13.50
 -10  -2  -5  365.86   11.10
  10  -2   5  368.76   10.50
  10  -2   5  365.96   15.30
  10   2   6   42.30    7.00
 -10  -2  -6   47.80    5.40
  10  -2   6   56.09    8.80
  10  -2   6   33.60    4.30
  10   2   7   13.10    4.00
  10  -2   7   19.10    5.30
  10  -2   7   20.10    4.10
 -10  -2  -7   23.80    5.20
  10   2   8   55.49   10.10
 -10  -2  -8   64.29    5.40
  10  -2   8   61.99    9.80
  10  -2   8   51.09    4.60
  10   2   9  714.63   17.20
  10   2   9  695.63   21.50
  10   2   9  686.23   17.40
  10  -2   9  697.73   17.20
 -10  -2  -9  699.63   18.00
  10  -2   9  691.83   23.00
  10   2  10   97.69   13.30
  10   2  10  102.19    5.90
  10   2  10  111.19    5.50
  10  -2  10  109.79    5.30
 -10  -2 -10  107.49    6.00
  10  -2  10  117.19   11.50
  10   2  11   18.70    4.70
  10   2  11   17.10    3.90
  10  -2  11    5.60    6.90
  10  -2  11   20.80    3.70
 -10  -2 -11   10.20    3.10
  10   2  12   28.10    3.70
  10   2  12   22.60    4.40
 -10  -2 -12   16.90    4.30
  10  -2  12   22.10    9.50
  10  -2  12   25.30    3.80
  10   2  13   75.09    5.10
  10   2  13   90.99    4.20
  10  -2  13   85.29    4.80
 -10  -2 -13  100.69    5.10
  10   2  14   33.10    3.50
 -10  -2 -14   19.80    4.50
 -10   3  13   16.90    2.40
 -10  -3  13   21.80    3.20
 -10  -3  13   22.00    2.50
  10  -3 -13   19.60    3.00
 -10   3  12   85.09    4.40
 -10  -3  12   89.89    4.80
  10  -3 -12   90.89    4.60
 -10  -3  12   92.49    3.90
 -10   3  11   30.30    2.90
 -10  -3  11   32.00    3.20
 -10  -3  11   31.70    3.20
  10  -3 -11   32.10    3.50
 -10   3  10   81.39    4.10
 -10  -3  10   84.99    4.40
  10  -3 -10   92.79    5.10
 -10  -3  10   90.69    4.50
 -10   3   9   72.59    4.00
 -10  -3   9   70.09    4.40
  10  -3  -9   66.29    5.20
 -10  -3   9   68.99    4.20
 -10   3   8   31.90    3.60
  10  -3  -8   34.10    5.10
 -10  -3   8   37.20    3.80
 -10  -3   8   29.50    3.30
 -10   3   7  127.29    5.60
  10   3  -7  130.09   12.30
 -10  -3   7  122.09    5.50
  10  -3  -7  132.19    7.20
 -10  -3   7  123.19    6.00
 -10   3   6  837.82   20.40
  10   3  -6  842.92   24.00
 -10  -3   6  822.52   20.90
 -10  -3   6  835.02   20.40
  10  -3  -6  841.62   21.20
  10   3  -5  231.18   11.70
 -10   3   5  224.88    7.80
  10  -3  -5  217.98    8.40
 -10  -3   5  220.28    8.20
 -10  -3   5  218.48    7.70
 -10   3   4    3.50    2.40
  10   3  -4    1.70    4.00
  10  -3  -4    2.70    2.70
 -10  -3   4    3.90    2.10
 -10  -3   4    3.10    2.30
 -10   3   3  251.07    8.80
  10   3  -3  262.47   11.90
 -10  -3   3  247.58    8.60
 -10  -3   3  245.38    8.30
  10  -3  -3  261.47    9.00
  10  -3  -3  242.98   18.00
 -10   3   2    6.80    2.90
  10   3  -2    9.70    4.00
  10  -3  -2    8.30    2.80
  10  -3  -2    5.70    7.60
 -10  -3   2    9.40    2.50
 -10  -3   2    2.10    2.40
  10   3  -1  366.96   13.80
 -10   3   1  372.56   11.40
  10  -3  -1  386.86   17.60
 -10  -3   1  362.16   11.00
 -10  -3   1  355.76   10.80
  10  -3  -1  367.06   11.20
  10   3   0   89.89    8.10
 -10   3   0   95.99    6.40
  10  -3   0   89.39   12.20
 -10  -3   0   87.69    5.60
 -10  -3   0   88.49    6.90
  10  -3   0   93.79    5.90
  10   3   1   21.70    4.50
 -10  -3  -1   15.20    3.20
  10  -3   1   24.50    5.30
 -10  -3  -1   15.20    4.00
  10  -3   1   15.90    6.20
  10   3   2  120.89    8.80
 -10  -3  -2  113.09    6.60
 -10  -3  -2  108.49    6.80
  10  -3   2  118.19   10.70
  10  -3   2  109.39    6.60
  10   3   3   11.40    4.30
  10  -3   3   11.70    5.00
 -10  -3  -3    7.00    3.60
  10   3   4   12.50    4.10
  10  -3   4    6.50    4.80
 -10  -3  -4    5.40    2.50
  10   3   5   72.29    8.50
  10  -3   5   57.19   10.50
 -10  -3  -5   54.39    4.80
  10   3   6  171.98   10.30
 -10  -3  -6  172.28    6.70
  10  -3   6  161.68   11.50
  10   3   7   33.00    8.70
  10  -3   7   48.80    9.20
  10   3   8  125.29   17.60
  10  -3   8  130.69   11.10
 -10  -3  -8  121.69    5.50
  10  -3   9   32.40    8.90
 -10  -3  -9   29.40    3.60
  10  -3  10  314.27   15.60
 -10  -3 -10  323.37    9.00
 -10  -3 -11   -0.20    2.00
 -10  -3 -12   14.80    3.00
  10  -4  -8  182.08    5.30
 -10  -4   8  163.48    5.10
 -10  -4   7   10.20    1.90
  10  -4  -7    6.10    2.00
 -10  -4   7   13.40    2.60
 -10  -4   6    0.00    1.70
 -10  -4   6   -0.10    1.70
  10  -4  -6   -0.80    1.80
 -10  -4   5   15.50    2.60
 -10  -4   5   23.60    2.90
  10  -4  -5   18.60    3.00
  10   4  -4   79.79    9.20
 -10  -4   4   95.19    4.20
 -10  -4   4   92.99    4.40
  10  -4  -4   93.19    4.20
  10   4  -3    4.40    4.50
  10  -4  -3    2.20    1.90
 -10  -4   3    3.30    1.70
 -10  -4   3   12.80    3.30
  10   4  -2   16.40    4.70
 -10  -4   2   22.00    2.90
 -10  -4   2   15.40    3.40
  10  -4  -2   19.00    3.10
  10   4  -1  115.29    8.50
  10  -4  -1  116.39    4.90
 -10  -4   1  113.59    5.10
 -10  -4   1  123.29    5.20
  10   4   0   35.50    6.60
  10  -4   0   40.30    3.60
 -10  -4   0   26.00    3.90
 -10  -4   0   36.00    3.30
  10   4   1   51.09    7.00
 -10  -4  -1   51.09    6.60
 -10  -4  -1   48.10    3.30
  10  -4   1   36.50    5.40
  10   4   2   12.50    4.20
 -10  -4  -2   15.20    2.60
  10   4   3    7.50    4.60
 -10  -4  -3    2.70    1.70
  10   4   4  -11.60    5.00
 -10  -4  -4    2.10    1.80
 -10  -4  -5  200.58    6.00
 -10  -4  -6    4.40    1.70
 -10  -4  -7    5.70    1.70
 -11   0  17    1.40    1.40
 -11   0  17   -0.70    2.10
 -11   0  16  199.28    7.00
 -11   0  16  204.48    7.20
 -11   0  15    0.00    1.50
 -11   0  15   -3.70    2.50
 -11   0  14    4.80    3.30
 -11   0  14   10.10    3.20
 -11   0  14    5.60    3.00
 -11   0  13    1.00    2.90
 -11   0  13   -2.90    2.50
 -11   0  13   -3.40    1.70
 -11   0  12  340.77   11.10
 -11   0  12  338.67   11.30
 -11   0  12  337.67   10.40
 -11   0  12  330.27   10.70
 -11   0  11    1.00    2.10
 -11   0  11    5.40    3.10
 -11   0  11   -0.40    3.00
 -11   0  11   -4.40    3.40
 -11   0  10  152.68    7.50
 -11   0  10  141.79    6.50
 -11   0  10  148.29    8.50
 -11   0  10  140.59    6.90
 -11   0   9   -2.10    2.90
 -11   0   9    2.10    2.00
 -11   0   9   -2.70    2.70
 -11   0   9    5.30    3.90
 -11   0   8  334.87   10.10
 -11   0   8  344.47   10.60
 -11   0   8  314.57   11.50
 -11   0   8  332.17   11.00
 -11   0   7    2.30    2.10
 -11   0   7    0.70    4.00
 -11   0   7    0.40    3.00
 -11   0   6 1133.39   27.10
 -11   0   6 1166.68   26.80
  11   0  -5    3.40    3.60
  11   0  -4   53.59    5.70
  11   0  -3   -2.30    2.60
  11   0  -2   14.00    4.00
  11   0  -2    0.80    2.50
 -11   0   2   -6.00    3.40
 -11   0   1    3.50    3.20
  11   0  -1   -7.60    3.10
  11   0  -1   -3.40    2.20
  11   0   0 2273.77   52.49
 -11   0   0 2366.06   52.29
  11   0   0 2403.76   52.39
 -11   0  -1   -3.10    2.60
  11   0   1   -2.50    2.10
  11   0   1   -2.40    2.70
  11   0   2   35.70    5.40
  11   0   2   37.50    4.90
 -11   0  -2   33.70    4.60
 -11   0  -3    0.40    2.60
  11   0   3   -0.20    2.50
  11   0   3   -0.10    2.80
  11   0   4 2195.08   49.90
  11   0   4 2167.48   48.20
  11   0   5   -0.80    2.00
  11   0   5    1.20    2.30
  11   0   5    1.60    3.10
  11   0   6   23.40    3.90
  11   0   6   20.20    3.80
  11   0   6   21.20    5.60
  11   0   7    0.70    3.30
  11   0   7   -1.50    2.00
  11   0   7   -2.20    2.00
  11   0   8   25.80    6.90
  11   0   8   23.60    3.60
  11   0   8   28.30    3.50
  11   0   9    1.80    1.90
  11   0   9   -1.60    1.70
  11   0   9    5.50    4.60
  11   0  10    0.20    1.90
  11   0  10    2.00    5.50
  11   0  10    0.50    1.80
  11   0  11   -0.80    1.80
  11   0  11   -8.90    6.50
  11   0  11    0.60    2.00
  11   0  12   65.19    4.40
  11   0  12   55.89   11.80
  11   0  12   60.59    4.10
  11   0  13    0.40    1.70
  11   0  13    1.20    1.60
  11   0  14  319.57    9.30
  11   0  14  337.67   10.20
  11   0  15    0.30    1.40
  11   0  15    0.10    1.50
  11   0  16    4.60    1.40
  11   0  16    4.50    1.40
 -11   1  17    3.10    1.50
  11  -1 -17    2.00    2.50
 -11  -1  17   -3.20    2.00
 -11   1  16   13.10    3.10
 -11   1  16   19.60    2.80
 -11  -1  16    9.00    2.30
  11  -1 -16   13.10    3.50
 -11  -1  16   17.00    3.20
 -11  -1  16   16.00    3.20
 -11   1  15  285.97    8.90
 -11   1  15  284.47    8.20
 -11   1  15  277.07    7.80
 -11  -1  15  284.07    9.20
 -11  -1  15  286.27    8.60
 -11  -1  15  279.67    8.20
 -11   1  14   63.19    5.40
 -11   1  14   70.99    4.00
 -11   1  14   64.69    4.20
 -11  -1  14   62.29    4.60
 -11  -1  14   71.69    5.90
 -11  -1  14   63.39    4.60
 -11   1  13  157.48    8.60
 -11   1  13  165.38    6.50
 -11  -1  13  177.08    7.40
 -11  -1  13  165.28    7.30
 -11  -1  13  169.68    6.80
 -11   1  12    8.00    3.70
 -11   1  12    2.20    2.20
 -11   1  12    3.80    2.00
 -11  -1  12    0.40    2.20
 -11  -1  12    1.50    2.70
 -11  -1  12    0.20    2.20
 -11   1  11  261.87    8.70
 -11   1  11  273.27    8.70
 -11   1  11  257.57   10.40
 -11  -1  11  270.47    8.80
 -11  -1  11  254.97    9.20
 -11  -1  11  252.57    9.10
 -11   1  10   59.79    4.60
 -11   1  10   67.69    5.10
 -11   1  10   57.69    6.90
 -11  -1  10   56.89    5.10
 -11  -1  10   57.99    5.00
 -11  -1  10   50.89    5.10
 -11   1   9   58.59    5.10
 -11   1   9   64.99    5.00
 -11  -1   9   63.49    5.40
 -11  -1   9   63.49    5.20
 -11  -1   9   63.09    4.90
 -11   1   8   37.10    8.20
 -11   1   8   35.60    4.80
 -11   1   8   39.50    4.60
 -11  -1   8   29.40    4.30
 -11  -1   8   33.50    5.10
 -11  -1   8   34.30    4.60
 -11   1   7  199.58    7.90
 -11   1   7  200.08    7.70
 -11  -1   7  192.88    7.60
 -11  -1   7  204.38    7.40
 -11  -1   7  209.68    8.10
 -11   1   6  371.96   11.10
 -11   1   6  387.76   11.10
 -11  -1   6  354.16   11.20
 -11  -1   6  387.66   11.00
 -11  -1   6  371.26   11.00
 -11   1   5  375.76   10.90
 -11   1   5  374.36   11.20
 -11  -1   5  375.56   11.20
 -11  -1   5  376.46   10.90
 -11  -1   5  359.66   11.70
  11   1  -4  348.57   12.20
  11   1  -3  110.19    7.40
  11   1  -3  111.39    7.90
  11  -1  -3  114.49    9.10
  11   1  -2    1.50    2.90
  11   1  -2    3.00    3.70
  11  -1  -2   -7.50    5.10
  11  -1  -2   -1.80    3.80
  11   1  -1  476.95   13.90
  11   1  -1  475.05   14.00
  11  -1  -1  448.86   15.40
  11  -1  -1  462.25   15.10
  11   1   0   41.60    5.60
  11   1   0   55.59    5.40
  11  -1   0   46.50    7.00
 -11  -1   0   39.70    7.60
  11  -1   0   43.00    7.00
  11   1   1   18.10    4.70
  11   1   1   20.40    4.70
  11  -1   1   15.50    4.40
  11  -1   1   29.40    6.70
  11   1   2 1843.62   49.99
  11   1   2 2036.00   44.10
  11  -1   2 1999.70   46.40
  11  -1   2 2007.90   46.60
  11   1   3  917.71   23.10
  11  -1   3  884.81   20.80
  11  -1   3  905.51   24.50
  11  -1   3  872.01   24.10
  11   1   4  484.75   14.60
  11   1   4  487.25   13.00
  11  -1   4  492.75   12.40
  11  -1   4  446.96   17.00
  11  -1   4  492.35   13.50
  11  -1   4  485.05   15.80
  11   1   5  190.38    8.60
  11   1   5  193.38    7.10
  11  -1   5  187.18    7.10
  11  -1   5  173.38    9.50
  11  -1   5  196.58    6.40
  11   1   6   37.70    5.70
  11   1   6   27.80    4.20
  11   1   6   33.70    4.80
  11  -1   6   32.40    6.60
  11  -1   6   24.50    3.50
  11  -1   6   28.10    4.10
 -11  -1  -6   27.20    5.50
  11   1   7  431.76   11.60
  11   1   7  440.86   14.40
  11   1   7  436.16   11.90
  11  -1   7  425.16   11.70
  11  -1   7  435.06   11.50
 -11  -1  -7  435.16   13.40
  11  -1   7  430.36   15.20
  11   1   8  108.59    5.50
  11   1   8  121.59    8.50
  11   1   8  115.19    5.50
  11  -1   8  114.19    7.40
 -11  -1  -8  107.99    8.00
  11  -1   8  108.09    9.20
  11  -1   8  112.59    4.90
  11   1   9   48.10    4.00
  11   1   9   45.00    8.30
  11   1   9   39.50    4.10
 -11  -1  -9   50.19    7.30
  11  -1   9   50.19    4.00
  11  -1   9   46.10    4.30
  11  -1   9   38.90    8.70
  11   1  10  196.68    7.10
  11   1  10  197.78   12.30
  11   1  10  195.18    6.70
  11  -1  10  195.08    6.70
  11  -1  10  182.48   13.10
  11  -1  10  187.98    7.00
 -11  -1 -10  189.08    9.00
  11   1  11    0.00    1.90
  11   1  11    1.30    1.90
  11   1  11   -3.30    7.80
 -11  -1 -11    2.20    4.50
  11  -1  11    0.00    1.90
  11  -1  11    0.90    2.00
  11  -1  11   -3.70    6.90
  11   1  12  141.49    5.50
  11   1  12  133.29    5.70
  11  -1  12  147.79   16.30
  11  -1  12  141.49    5.80
  11  -1  12  138.69    5.50
  11   1  13  215.28    6.70
  11   1  13  208.78    7.00
  11  -1  13  211.88    6.70
  11  -1  13  214.48    7.10
  11   1  14    7.80    1.70
  11   1  14    7.80    1.80
  11  -1  14   15.70    2.70
  11  -1  14    8.90    2.00
  11   1  15    2.70    1.50
  11   1  15    3.30    1.60
  11  -1  15    0.80    1.50
  11  -1  15   -2.50    2.70
  11   1  16   40.60    2.80
  11   1  16   44.40    2.70
  11  -1  16   49.80    2.90
 -11   2  15    0.30    1.40
  11  -2 -15    2.00    2.30
 -11  -2  15    1.60    1.90
 -11  -2  15    0.40    1.80
 -11   2  14   60.09    3.10
 -11   2  14   66.69    5.10
  11  -2 -14   58.69    4.20
 -11  -2  14   61.19    4.00
 -11  -2  14   60.39    4.00
 -11   2  13   24.00    4.70
 -11   2  13   27.10    3.00
 -11  -2  13   30.80    3.50
 -11  -2  13   35.40    3.40
  11  -2 -13   29.90    4.00
 -11   2  12    8.50    2.70
 -11   2  12    8.40    1.90
  11  -2 -12   11.80    2.80
 -11  -2  12    7.70    2.20
 -11  -2  12    3.90    2.10
 -11   2  11   37.60    3.60
 -11   2  11   37.90    4.90
  11  -2 -11   40.00    5.90
 -11  -2  11   40.50    4.40
 -11  -2  11   43.20    4.10
 -11   2  10   31.90    3.80
 -11   2  10   29.00    5.10
 -11  -2  10   43.10    4.30
  11  -2 -10   33.90    5.00
 -11  -2  10   42.30    4.30
 -11   2   9  289.77    9.80
 -11   2   9  298.87    9.10
 -11  -2   9  281.97   10.30
  11  -2  -9  295.57   10.50
 -11  -2   9  279.27    9.50
 -11   2   8  596.04   16.10
 -11   2   8  586.84   16.00
  11  -2  -8  619.04   16.90
 -11  -2   8  600.44   15.70
 -11  -2   8  614.24   16.10
 -11   2   7    5.10    2.30
 -11   2   7    6.00    3.50
 -11  -2   7    5.80    2.80
  11  -2  -7    6.80    3.00
 -11  -2   7    4.60    2.30
  11   2  -6    4.90    5.00
 -11   2   6    0.70    2.30
 -11  -2   6    0.20    2.20
 -11  -2   6    0.40    2.40
  11  -2  -6    2.10    2.90
 -11   2   5    8.10    2.70
  11   2  -5   10.50    4.30
 -11  -2   5   15.70    3.70
  11  -2  -5   13.30    3.90
  11   2  -4  625.84   18.50
 -11   2   4  604.94   16.20
 -11  -2   4  622.04   15.90
  11  -2  -4  637.54   17.00
 -11  -2   4  633.34   16.60
  11   2  -3    6.80    3.60
 -11  -2   3    6.00    2.30
 -11  -2   3   13.20    3.20
  11  -2  -3   12.70    3.70
  11  -2  -3    4.70    7.50
  11   2  -2    8.90    3.40
 -11  -2   2   10.60    2.70
  11  -2  -2   -4.80    6.10
 -11  -2   2   12.30    3.40
  11  -2  -2   11.40    4.00
  11   2  -1   -4.00    2.90
 -11  -2   1    0.20    2.80
  11  -2  -1    5.00    5.40
 -11  -2   1   -2.70    3.30
  11  -2  -1    2.40    3.80
  11   2   0    3.70    3.00
  11  -2   0    0.80    4.60
 -11  -2   0    4.70    2.90
  11   2   1  425.66   14.30
  11  -2   1  439.36   12.00
  11  -2   1  434.36   16.50
 -11  -2  -1  442.36   12.30
  11   2   2  146.79    8.30
  11  -2   2  165.28   10.80
 -11  -2  -2  155.08    6.80
  11  -2   2  156.38    6.40
  11   2   3   24.30    4.60
  11  -2   3   24.80    5.80
 -11  -2  -3   19.70    4.90
  11  -2   3   27.70    4.20
  11   2   4    0.90    3.00
  11  -2   4    3.80    2.30
 -11  -2  -4    7.50    3.00
  11  -2   4   -4.60    5.00
  11   2   5  865.81   24.00
 -11  -2  -5  859.51   21.20
  11  -2   5  830.92   25.90
  11  -2   5  875.01   20.70
  11   2   6  884.51   24.50
  11  -2   6  900.81   21.20
 -11  -2  -6  884.61   21.90
  11  -2   6  879.91   26.80
  11   2   7  235.58   13.20
 -11  -2  -7  244.98    8.90
  11  -2   7  259.27    8.10
  11   2   8    0.90    4.60
  11   2   8    1.40    3.00
  11  -2   8   -2.70    2.00
  11  -2   8   -5.40    5.10
 -11  -2  -8    0.30    3.00
  11   2   9   24.40    6.00
  11   2   9   27.50    5.00
  11  -2   9   21.40    5.80
  11  -2   9   27.40    3.90
 -11  -2  -9   25.20    5.20
  11   2  10    9.70    7.40
 -11  -2 -10   14.40    3.40
  11  -2  10   13.00    2.30
  11  -2  10   17.00    6.60
  11   2  11  181.48    6.50
  11   2  11  167.58    6.70
  11  -2  11  165.68   13.60
  11  -2  11  171.58    6.10
 -11  -2 -11  176.58    7.10
  11   2  12   25.20    4.30
  11   2  12   30.20    4.10
 -11  -2 -12   30.30    4.40
  11  -2  12   29.60    3.60
  11  -2  12   38.10    9.80
  11   2  13  106.29    6.10
 -11  -2 -13  105.39    5.40
  11  -2  13  111.29    6.20
 -11   3  12   24.80    2.50
 -11  -3  12   23.80    2.60
  11  -3 -12   24.80    3.10
 -11  -3  12   25.10    2.90
 -11   3  11   15.90    2.60
 -11  -3  11   18.20    3.20
  11  -3 -11   14.80    3.10
 -11  -3  11   19.70    4.90
 -11   3  10  129.59    4.90
 -11  -3  10  130.49    5.50
  11  -3 -10  142.69    5.70
 -11  -3  10  131.69    5.20
 -11   3   9    8.90    2.00
 -11  -3   9   13.10    3.10
 -11  -3   9   13.30    3.20
  11  -3  -9   10.90    2.60
 -11   3   8  416.66   11.30
 -11  -3   8  408.36   11.50
  11  -3  -8  424.86   12.10
 -11  -3   8  424.86   11.40
 -11   3   7   14.20    3.40
  11  -3  -7   15.30    3.00
 -11  -3   7   12.60    2.60
 -11  -3   7   13.30    3.50
  11   3  -6   -2.80    5.20
 -11   3   6   -1.30    2.00
 -11  -3   6    1.40    2.30
 -11  -3   6    3.30    1.60
  11  -3  -6   -0.70    2.50
 -11   3   5   97.29    5.40
  11   3  -5   89.99    9.10
  11  -3  -5   97.49    6.00
 -11  -3   5  100.39    5.10
 -11  -3   5   97.29    5.70
  11   3  -4    8.90    4.30
 -11   3   4    1.90    2.40
 -11  -3   4    6.50    2.60
 -11  -3   4    0.90    1.90
  11  -3  -4    5.40    2.60
  11   3  -3    8.30    4.30
 -11   3   3    5.80    2.50
 -11  -3   3    9.50    2.40
  11  -3  -3   10.30    2.80
 -11  -3   3    7.50    2.60
 -11   3   2  767.72   19.50
  11   3  -2  749.62   22.60
 -11  -3   2  762.62   19.00
  11  -3  -2  785.12   19.50
  11  -3  -2  776.32   26.60
 -11  -3   2  779.52   19.40
 -11   3   1  213.38    8.30
  11   3  -1  214.08   10.50
  11  -3  -1  216.38    8.10
  11  -3  -1  214.18   15.30
 -11  -3   1  215.78    7.70
 -11  -3   1  206.48    7.90
  11   3   0  259.67   11.50
 -11   3   0  263.67    9.20
 -11  -3   0  263.67    9.00
 -11  -3   0  258.77    8.60
  11  -3   0  272.17    9.30
  11  -3   0  248.28   15.70
  11   3   1    1.30    3.70
  11  -3   1   -4.20    3.30
 -11  -3  -1    0.10    3.20
  11  -3   1  -12.20    5.80
 -11  -3  -1    0.60    2.40
  11   3   2   82.69    8.10
 -11  -3  -2   86.29    5.40
  11  -3   2   95.19   10.60
  11   3   3  155.28    9.80
 -11  -3  -3  153.38    6.60
  11   3   4   -1.40    4.00
 -11  -3  -4   -0.10    2.20
  11  -3   4    8.00    4.80
  11   3   5   40.40    7.40
  11  -3   5   51.79    9.20
 -11  -3  -5   39.30    4.30
  11   3   6   36.70    8.00
  11  -3   6   50.89   10.30
 -11  -3  -6   35.00    4.60
  11   3   7    8.50    5.40
  11  -3   7   12.40    5.30
 -11  -3  -7    7.30    2.30
  11   3   8    7.20    6.30
 -11  -3  -8    0.10    2.20
  11  -3   8   -2.40    5.50
  11  -3   9    4.20    6.40
 -11  -3  -9   -1.10    2.10
  11  -3  10   59.49   11.80
 -11  -3 -10   59.69    3.80
 -11  -3 -11   12.90    3.10
 -11  -3 -12  123.79    5.40
  11  -4  -7    9.70    2.60
 -11  -4   7   10.80    2.70
 -11  -4   7    5.20    1.80
  11  -4  -6  105.19    4.10
 -11  -4   6  117.49    4.30
 -11  -4   6  117.99    4.20
 -11  -4   5    0.00    1.90
  11  -4  -5    5.10    1.90
 -11  -4   5   -1.50    2.30
 -11  -4   4  241.28    7.40
  11  -4  -4  213.18    6.80
 -11  -4   4  224.88    6.50
  11   4  -3   46.50    8.30
 -11  -4   3   32.90    4.40
  11  -4  -3   47.10    4.30
 -11  -4   3   39.80    2.80
  11   4  -2    8.90    4.40
  11  -4  -2   10.80    3.20
 -11  -4   2    9.30    3.30
 -11  -4   2    9.00    1.90
  11   4  -1    8.80    4.30
  11  -4  -1    4.70    2.40
 -11  -4   1   11.10    2.50
 -11  -4   1   16.70    4.10
  11   4   0   49.70    7.10
  11  -4   0   54.09    4.20
 -11  -4   0   46.80    3.20
 -11  -4   0   56.99    5.10
  11   4   1   16.30    4.50
 -11  -4  -1   18.00    2.70
  11   4   2  111.49    8.20
 -11  -4  -2  111.99    4.30
  11   4   3   55.19    7.60
 -11  -4  -3   78.59    3.70
 -11  -4  -4   11.00    2.50
 -11  -4  -5    1.50    1.60
 -11  -4  -6   11.00    2.40
 -12   0  17    4.90    2.40
 -12   0  17   -0.30    1.40
 -12   0  16  309.47    8.30
 -12   0  16  301.97    8.90
 -12   0  15    1.10    2.50
 -12   0  15    0.90    2.00
 -12   0  14  131.49    5.50
 -12   0  14  133.19    6.30
 -12   0  14  128.69    6.60
 -12   0  13   -2.10    1.80
 -12   0  13    3.20    2.90
 -12   0  12  259.57    8.70
 -12   0  12  267.37    9.70
 -12   0  12  266.27    9.40
 -12   0  11    1.30    2.80
 -12   0  11    7.20    3.30
 -12   0  11   -0.50    2.00
 -12   0  10    5.50    2.30
 -12   0  10    6.80    3.30
 -12   0  10    9.30    6.40
 -12   0  10    7.30    2.70
 -12   0   9    0.10    2.10
 -12   0   9   -8.10    4.10
 -12   0   9    2.10    5.30
 -12   0   9   -2.30    2.60
 -12   0   8   95.19    6.30
 -12   0   8  118.39    6.80
 -12   0   8   95.69    5.70
 -12   0   7    0.60    2.10
 -12   0   7    4.00    4.00
 -12   0   7    3.70    3.30
 -12   0   6  758.72   19.20
 -12   0   6  755.42   18.70
 -12   0   5   -1.30    2.20
  12   0  -4  995.50   26.30
  12   0  -3    4.20    3.70
  12   0  -3   -3.20    5.00
  12   0  -2  270.97   10.30
  12   0  -2  280.07   10.50
  12   0  -1    1.20    2.90
  12   0  -1   -4.90    3.30
 -12   0   0 5067.79  114.29
  12   0   0 5314.17  114.29
  12   0   0 5497.95  114.59
  12   0   1    1.30    2.70
  12   0   1   -0.60    3.00
 -12   0  -1    6.90    3.60
  12   0   2  251.27    9.50
 -12   0  -2  261.47    9.50
  12   0   2  251.87    9.50
  12   0   3   -1.70    3.50
  12   0   3    2.50    3.80
 -12   0  -3   -2.40    3.70
  12   0   4  351.36   11.90
  12   0   4  348.97    9.90
  12   0   5    0.70    1.80
  12   0   5    1.60    3.00
  12   0   5   -0.70    2.10
  12   0   6 1136.39   29.40
  12   0   6 1165.08   26.70
  12   0   6 1163.58   26.40
  12   0   7   -2.40    3.20
  12   0   7    4.30    2.10
  12   0   7   -1.40    1.70
  12   0   8   14.00    3.60
  12   0   8    6.60    3.80
  12   0   8    7.30    3.50
  12   0   9   -1.40    1.90
  12   0   9   -2.00    1.60
  12   0   9    1.20    4.40
  12   0  10 1685.43   37.20
  12   0  10 1573.54   37.40
  12   0  11   -0.30    1.60
  12   0  11   -0.70    1.90
  12   0  11    0.80    6.30
  12   0  12    0.90    1.70
  12   0  12    3.20    1.80
  12   0  12    8.10    8.70
  12   0  13    0.90    1.70
  12   0  13    0.60    1.50
  12   0  14    5.90    1.70
  12   0  14    3.90    1.50
  12   0  15    1.70    1.40
  12   0  15    0.50    1.40
  12   0  16  371.86    9.10
  12   0  16  380.76    9.30
 -12   1  16   -2.30    3.00
 -12   1  16    1.70    1.50
 -12  -1  16    4.00    2.30
  12  -1 -16    1.20    2.20
 -12  -1  16    6.00    2.60
 -12   1  15   14.70    3.10
 -12   1  15   12.40    2.90
 -12   1  15   10.90    3.00
 -12  -1  15   10.50    2.30
 -12  -1  15   15.90    3.20
 -12  -1  15   15.90    3.70
  12  -1 -15   14.90    3.50
 -12   1  14   61.09    3.90
 -12   1  14   55.79    5.20
 -12   1  14   64.69    3.90
 -12  -1  14   59.79    4.30
 -12  -1  14   63.49    4.60
 -12  -1  14   61.19    4.40
 -12   1  13  143.69    6.00
 -12   1  13  144.19    5.80
 -12   1  13  149.69    7.50
 -12  -1  13  148.99    6.70
 -12  -1  13  147.29    6.30
 -12  -1  13  145.59    6.20
 -12   1  12   -0.90    2.00
 -12   1  12   -0.70    3.60
 -12   1  12    1.50    1.80
 -12  -1  12   -3.40    2.30
 -12  -1  12    1.70    2.60
 -12  -1  12    1.20    2.30
 -12   1  11   98.39    5.40
 -12   1  11   94.09    7.50
 -12   1  11  101.09    6.30
 -12  -1  11   95.79    5.70
 -12  -1  11  100.89    5.90
 -12  -1  11   95.39    5.70
 -12   1  10   80.29    7.50
 -12   1  10   76.89    5.50
 -12   1  10   77.09    5.10
 -12  -1  10   81.19    5.60
 -12  -1  10   81.29    5.50
 -12  -1  10   79.69    5.70
 -12   1   9  256.37   11.00
 -12   1   9  262.97    8.90
 -12   1   9  277.37    9.00
 -12  -1   9  262.17    9.10
 -12  -1   9  265.37    9.10
 -12  -1   9  262.77    9.10
 -12   1   8   49.00    4.70
 -12   1   8   26.10    5.50
 -12   1   8   39.70    4.90
 -12  -1   8   49.70    5.10
 -12  -1   8   48.80    8.40
 -12  -1   8   38.30    4.60
 -12   1   7  172.28    7.20
 -12   1   7  172.88    7.20
 -12  -1   7  166.58    7.60
 -12  -1   7  172.88    6.90
 -12  -1   7  167.58    7.00
 -12   1   6   10.20    2.40
 -12   1   6    9.90    2.90
 -12  -1   6    6.70    3.00
 -12  -1   6    7.90    2.90
 -12  -1   6    2.30    2.70
 -12   1   5   71.29    5.60
 -12   1   5   65.99    5.70
 -12  -1   5   66.59    5.70
 -12  -1   5   65.09    6.30
 -12  -1   5   70.29    5.20
 -12   1   4   70.49    5.80
  12   1  -4   58.29    7.60
 -12  -1   4   70.09    6.40
 -12  -1   4   73.39    5.50
 -12  -1   4   63.39    6.50
 -12   1   3   40.90    5.40
  12   1  -3   26.30    6.20
  12   1  -2  146.39    7.70
  12   1  -2  146.79    9.50
  12  -1  -2  140.99   10.80
  12   1  -1   16.80    3.40
  12   1  -1   11.90    4.50
  12  -1  -1   17.10    6.90
  12  -1  -1   26.30    4.00
  12  -1  -1   12.90    4.90
  12   1   0  193.98   10.30
  12   1   0  199.88    9.00
  12  -1   0  182.78    6.70
  12  -1   0  171.88   10.80
  12  -1   0  183.18    9.90
  12   1   1   38.90    6.60
  12   1   1   35.80    5.10
  12  -1   1   24.90    4.00
  12  -1   1   30.30    6.30
  12   1   2  216.68    8.80
  12  -1   2  216.68   10.60
  12  -1   2  206.48   11.80
  12  -1   2  211.08    6.90
  12   1   3  197.78    8.50
  12   1   3  189.18    7.10
  12  -1   3  178.48   13.00
  12  -1   3  183.18    6.50
  12  -1   3  182.78    7.30
  12  -1   3  199.88   10.20
  12   1   4  235.48    7.80
  12   1   4  226.48    9.50
  12  -1   4  233.18   10.80
  12  -1   4  226.08    7.90
  12  -1   4  239.18    7.40
  12   1   5  164.88    6.60
  12   1   5  165.18    8.30
  12   1   5  171.68    7.40
  12  -1   5  168.98    6.60
  12  -1   5  165.58    9.40
  12   1   6   -1.00    2.60
  12   1   6    0.60    2.10
  12   1   6   -1.50    3.20
  12  -1   6    0.60    1.90
  12  -1   6    1.70    2.10
  12  -1   6   -0.10    3.80
  12   1   7  372.46   13.30
  12   1   7  358.86   10.40
  12   1   7  362.26   10.30
  12  -1   7  364.16   14.10
  12  -1   7  369.46   10.50
  12  -1   7  348.77   10.70
  12   1   8  644.54   16.00
  12   1   8  624.94   19.00
  12   1   8  633.54   15.60
  12  -1   8  621.14   15.90
  12  -1   8  625.44   15.60
  12  -1   8  598.44   20.30
  12   1   9  149.39    6.20
  12   1   9  159.18   10.00
  12   1   9  150.28    6.00
  12  -1   9  161.18    6.10
  12  -1   9  155.28    6.30
  12  -1   9  155.38   10.60
  12   1  10  469.15   12.90
  12   1  10  491.25   12.60
  12   1  10  491.75   17.50
  12  -1  10  476.25   18.70
  12  -1  10  480.35   12.90
  12  -1  10  479.55   12.90
  12   1  11  307.87    9.20
  12   1  11  294.17    8.70
  12   1  11  281.47   16.30
  12  -1  11  289.97    8.70
  12  -1  11  315.87   15.90
  12  -1  11  299.47    9.10
  12  -1  12   46.60    4.10
  12  -1  12   46.10    9.40
  12   1  13    4.90    1.80
  12   1  13    6.80    1.80
  12  -1  13    5.70    1.70
  12  -1  13    6.80    1.90
  12   1  14  146.79    5.20
  12   1  14  144.39    5.00
  12  -1  14  143.79    5.30
  12  -1  14  146.09    5.00
  12   1  15   54.49    3.10
  12   1  15   55.89    3.10
  12  -1  15   52.49    3.40
  12   1  16   21.10    2.40
  12   1  16   17.80    2.40
 -12   2  15   34.10    2.50
  12  -2 -15   35.80    3.40
 -12  -2  15   34.00    3.10
 -12  -2  15   43.50    3.10
 -12   2  14   28.10    2.50
 -12  -2  14   29.10    3.20
  12  -2 -14   25.40    3.30
 -12  -2  14   23.80    3.40
 -12   2  13  161.18    6.80
 -12   2  13  179.78    6.40
 -12  -2  13  171.98    6.30
 -12  -2  13  182.88    6.50
  12  -2 -13  189.08    7.20
 -12   2  12  218.68    7.00
 -12   2  12  217.78    7.70
 -12  -2  12  222.28    7.40
  12  -2 -12  222.28    8.00
 -12  -2  12  219.18    7.30
 -12   2  11   43.50    3.60
 -12   2  11   44.40    5.00
 -12  -2  11   41.70    4.20
 -12  -2  11   40.70    4.10
  12  -2 -11   45.80    4.70
 -12   2  10   93.29    5.90
 -12   2  10  102.69    5.10
  12  -2 -10  108.09    6.20
 -12  -2  10  100.09    5.30
 -12  -2  10   98.19    5.50
 -12   2   9   92.89    5.20
 -12   2   9   86.09    6.20
 -12  -2   9   93.99    5.30
 -12  -2   9   87.69    5.30
  12  -2  -9   89.09    5.90
 -12   2   8  448.56   13.00
 -12   2   8  439.76   12.50
 -12  -2   8  446.06   12.80
 -12  -2   8  455.15   12.70
  12  -2  -8  449.16   13.40
 -12   2   7   97.49    5.50
 -12   2   7   91.09    7.10
 -12  -2   7   96.49    5.70
  12  -2  -7  100.59    6.20
 -12  -2   7   99.19    5.20
 -12   2   6  381.26   11.50
 -12   2   6  387.96   12.20
  12   2  -6  393.06   15.30
  12  -2  -6  368.76   11.80
 -12  -2   6  388.66   11.60
 -12  -2   6  381.56   11.10
  12   2  -5  721.03   20.90
 -12   2   5  700.73   18.10
  12  -2  -5  700.43   18.60
 -12  -2   5  704.53   17.80
 -12  -2   5  719.83   18.50
 -12   2   4  124.89    6.20
  12   2  -4  138.59    8.70
 -12  -2   4  125.29    7.30
 -12  -2   4  121.49    5.80
  12   2  -3   74.99    7.20
 -12  -2   3   57.09    4.60
  12  -2  -3   71.99    6.20
 -12  -2   3   70.49    6.00
  12   2  -2   98.59    7.30
  12  -2  -2   81.39    7.40
 -12  -2   2  100.69    7.00
 -12  -2   2  100.09    5.50
  12  -2  -2   87.49   12.50
  12   2  -1  105.29    7.40
 -12  -2   1  110.99    5.80
  12  -2  -1   99.49    7.80
 -12  -2   1  110.69    7.60
  12  -2  -1  105.59   11.40
  12   2   0   91.99    7.30
 -12  -2   0   80.99    5.40
  12  -2   0   74.49    9.90
  12   2   1   48.90    6.30
 -12  -2  -1   44.20    5.10
  12  -2   1   59.29    4.50
  12  -2   1   44.70    9.30
  12   2   2   -3.20    3.10
  12  -2   2    0.20    2.10
 -12  -2  -2    1.20    2.80
  12  -2   2    5.70    6.00
  12   2   3   96.49    7.60
  12  -2   3  102.19    5.10
  12  -2   3   90.39   10.00
 -12  -2  -3  102.29    6.30
  12   2   4    5.90    4.00
  12  -2   4   -3.10    4.90
 -12  -2  -4    1.90    3.10
  12  -2   4   -2.00    2.20
  12   2   5   77.39    7.20
  12  -2   5   70.99    4.70
 -12  -2  -5   62.39    5.60
  12  -2   5   49.10    9.20
  12   2   6  256.17   11.50
  12  -2   6  254.97    8.10
  12  -2   6  250.67   13.60
 -12  -2  -6  248.28    9.10
  12   2   7   44.50    7.40
 -12  -2  -7   44.90    5.40
  12  -2   7   35.50    3.80
  12  -2   7   36.70    9.50
  12   2   8   75.59    8.40
  12   2   8   60.39    5.80
  12  -2   8   66.29    4.30
  12  -2   8   65.79    9.90
 -12  -2  -8   65.99    5.70
  12   2   9  234.98   12.40
  12   2   9  230.98    8.00
  12  -2   9  226.88    7.40
  12  -2   9  222.18   13.50
 -12  -2  -9  230.98    8.30
  12   2  10   59.79    5.10
  12   2  10   44.20   11.90
  12  -2  10   56.09    3.90
  12  -2  10   58.09   11.40
 -12  -2 -10   50.29    5.30
  12   2  11   21.70    4.20
  12   2  11   12.30    2.60
  12  -2  11   26.40    3.30
 -12  -2 -11   19.10    3.50
  12  -2  11   19.10    7.20
  12   2  12   -1.90    2.70
  12   2  12    4.10    4.10
 -12  -2 -12    2.50    3.20
  12  -2  12   -0.40    2.00
  12  -2  12   -0.50    9.30
  12  -2  13   54.39    3.80
 -12   3  12   10.60    2.20
  12  -3 -12   10.60    2.80
 -12  -3  12    8.90    2.40
 -12  -3  12    4.00    1.60
 -12   3  11   11.90    2.50
 -12  -3  11    6.20    1.90
  12  -3 -11   12.80    3.10
 -12  -3  11   11.20    2.20
 -12   3  10   -1.90    1.60
 -12  -3  10   -2.50    1.80
  12  -3 -10   -0.10    2.00
 -12  -3  10   -0.20    1.70
 -12   3   9    7.40    1.90
 -12  -3   9   10.10    2.20
 -12  -3   9   11.10    3.00
  12  -3  -9   16.50    3.30
 -12   3   8  203.28    6.80
 -12  -3   8  197.08    6.80
 -12  -3   8  204.88    6.80
  12  -3  -8  204.78    7.50
 -12   3   7  155.88    6.00
 -12  -3   7  162.68    6.30
  12  -3  -7  167.48    6.70
 -12  -3   7  157.78    5.90
 -12   3   6   28.00    5.10
  12   3  -6   26.40    6.70
  12  -3  -6   25.90    4.20
 -12  -3   6   28.60    4.90
  12   3  -5   14.20    5.20
 -12   3   5   11.20    2.60
 -12  -3   5   10.50    2.70
 -12  -3   5   14.10    3.40
  12  -3  -5   15.00    2.90
 -12   3   4   -0.40    2.20
  12   3  -4   -0.30    4.30
 -12  -3   4   -1.60    1.90
 -12  -3   4    2.70    2.50
  12  -3  -4    2.20    2.50
 -12   3   3  112.49    5.90
  12   3  -3  128.19    9.50
 -12  -3   3  123.09    6.20
 -12  -3   3  125.49    5.80
  12  -3  -3  132.79    6.40
  12   3  -2  123.99    8.90
 -12   3   2  128.69    6.30
 -12  -3   2  123.39    5.60
  12  -3  -2  155.68   16.00
 -12  -3   2  131.69    6.50
  12  -3  -2  131.09    6.40
  12   3  -1  190.88   11.80
 -12   3   1  192.68    7.90
 -12  -3   1  210.58    7.50
  12  -3  -1  198.18   15.40
 -12  -3   1  196.68    7.90
  12  -3  -1  213.18    7.90
  12   3   0   14.30    4.30
 -12   3   0   15.20    2.90
 -12  -3   0   13.10    3.50
  12  -3   0   14.50    3.60
  12  -3   0   15.10    7.30
 -12  -3   0   15.30    3.70
  12   3   1   -1.00    3.80
  12  -3   1    2.30    6.00
  12   3   2   40.80    7.20
  12  -3   2   21.30    6.50
 -12  -3  -2   26.80    4.00
  12   3   3   25.60    7.00
 -12  -3  -3   16.00    3.80
  12  -3   3   10.80    5.30
  12   3   4  156.48    9.80
 -12  -3  -4  156.98    6.60
  12  -3   4  148.89   11.40
  12   3   5   78.19    8.00
 -12  -3  -5   83.39    5.20
  12  -3   5   83.99   10.00
  12   3   6   75.69    8.40
  12  -3   6   69.09    9.80
 -12  -3  -6   67.09    4.40
  12   3   7    4.10    5.10
 -12  -3  -7    2.60    2.20
  12  -3   7    5.90    5.50
  12   3   8  119.59   11.20
  12  -3   8   96.69   14.30
 -12  -3  -8  107.99    5.00
 -12  -3  -9   38.20    3.40
  12  -3   9   37.80    7.10
  12  -3  10   20.10    7.80
 -12  -3 -10   12.70    3.30
 -12  -3 -11   27.90    3.40
  12  -4  -6   22.90    2.90
 -12  -4   6   16.90    3.10
 -12  -4   6   21.00    2.60
 -12  -4   5  180.68    5.40
 -12  -4   5  178.38    5.70
  12  -4  -5  180.48    5.50
 -12  -4   4    8.30    2.30
  12  -4  -4    9.50    2.20
 -12  -4   4   14.80    3.10
 -12  -4   3   34.90    3.90
 -12  -4   3   38.80    2.80
  12  -4  -3   42.80    3.50
  12   4  -2  113.79    9.10
 -12  -4   2  117.49    5.40
 -12  -4   2  127.09    4.60
  12  -4  -2  115.59    4.90
  12   4  -1   -0.70    4.50
 -12  -4   1    1.50    1.60
  12   4   0  177.08    9.40
 -12  -4   0  180.28    5.60
  12   4   1   14.90    4.50
 -12  -4  -1   14.70    2.90
  12   4   2    0.30    4.20
 -12  -4  -2   10.10    1.80
 -12  -4  -3    4.50    1.60
 -12  -4  -4    2.30    1.60
 -12  -4  -5   82.79    3.30
 -13   0  16  103.09    4.70
 -13   0  16   90.29    4.20
 -13   0  15   -0.80    1.60
 -13   0  15    1.80    2.30
 -13   0  14    0.60    1.60
 -13   0  14    5.00    2.70
 -13   0  13    4.10    3.00
 -13   0  13   -0.50    2.60
 -13   0  12   17.90    4.30
 -13   0  12   27.10    3.90
 -13   0  12   15.00    3.30
 -13   0  11    2.40    2.90
 -13   0  11    0.40    3.00
 -13   0  11    0.50    2.30
 -13   0  10   56.49    5.90
 -13   0  10   58.59    5.30
 -13   0  10   55.99    4.70
 -13   0   9    1.20    2.10
 -13   0   9    1.00    2.90
 -13   0   9    1.60    2.80
 -13   0   8  164.28    7.70
 -13   0   8  154.28    7.00
 -13   0   8  161.58    7.80
 -13   0   7    0.10    3.80
 -13   0   7    1.60    2.10
 -13   0   7    1.10    3.40
 -13   0   6  125.59    6.10
 -13   0   6  125.79    7.20
 -13   0   6  111.79    8.90
 -13   0   5   -6.80    4.10
 -13   0   5    1.00    2.10
 -13   0   4 1263.27   29.00
 -13   0   3    1.20    2.20
  13   0  -3    2.40    5.10
 -13   0   2    2.50    2.60
  13   0  -2    0.90    3.90
  13   0  -2   -0.20    4.10
  13   0  -1    1.70    3.50
  13   0  -1   -0.30    3.80
  13   0   0  245.88   10.20
  13   0   0  246.88    9.50
  13   0   1    1.50    4.00
  13   0   1    0.50    3.00
  13   0   2    8.00    3.00
  13   0   2    3.50    4.80
  13   0   2   16.10    3.70
 -13   0  -2   12.60    5.10
  13   0   3   -2.30    2.80
  13   0   3   -0.90    2.00
  13   0   3    5.00    2.20
  13   0   4 1017.00   26.20
  13   0   4 1056.09   23.60
  13   0   4  983.60   23.70
  13   0   5   -0.20    2.00
  13   0   5    0.90    2.90
  13   0   5   -2.60    1.80
  13   0   6  481.35   16.00
  13   0   6  538.25   13.20
  13   0   6  504.75   13.30
  13   0   7   -2.90    3.20
  13   0   7    1.40    1.70
  13   0   7    0.70    2.00
  13   0   8   38.90    7.70
  13   0   8   51.79    4.10
  13   0   8   49.00    4.00
  13   0   9   -1.20    1.90
  13   0   9   -0.40    1.70
  13   0   9    3.30    4.60
  13   0  10  720.13   17.90
  13   0  10  717.33   22.80
  13   0  10  726.13   17.70
  13   0  11   -7.00    6.30
  13   0  11    1.20    1.50
  13   0  11    0.70    1.70
  13   0  12    7.30    1.90
  13   0  12   14.60    8.70
  13   0  12    9.20    2.20
  13   0  13   -2.00    1.50
  13   0  13    1.80    1.50
  13   0  14    5.00    1.60
  13   0  14    2.60    1.50
  13   0  15   -0.30    1.30
  13   0  15   -2.10    1.30
  13   0  16   -0.60    1.20
  13   0  16    1.40    1.30
 -13   1  16    2.50    1.60
 -13  -1  16    1.50    2.00
  13  -1 -16    5.50    2.20
 -13   1  15   20.00    2.90
 -13   1  15   23.80    3.20
  13  -1 -15   17.10    3.40
 -13  -1  15   20.70    3.30
 -13  -1  15   24.10    3.20
 -13  -1  15   12.20    2.20
 -13   1  14   24.10    3.30
 -13   1  14   22.80    3.10
 -13   1  14   35.90    5.10
 -13  -1  14   25.10    3.90
 -13  -1  14   20.80    3.60
 -13  -1  14   28.30    3.40
 -13   1  13  129.09    6.80
 -13   1  13  135.79    5.50
 -13   1  13  133.59    5.70
 -13  -1  13  146.49    6.40
 -13  -1  13  137.09    5.90
 -13  -1  13  140.49    5.90
 -13   1  12   78.79    4.80
 -13  -1  12   72.19    5.00
 -13  -1  12   76.89    5.30
 -13   1  11   31.30    4.20
 -13   1  11   43.30    6.90
 -13   1  11   37.70    4.40
 -13  -1  11   40.00    4.60
 -13  -1  11   34.40    4.70
 -13  -1  11   36.20    4.50
 -13   1  10   26.80    4.90
 -13   1  10   29.90    4.30
 -13   1  10   27.00    4.50
 -13  -1  10   30.00    4.70
 -13  -1  10   26.50    4.80
 -13  -1  10   37.20    4.80
 -13   1   9   34.00    4.30
 -13   1   9   23.20    5.40
 -13   1   9   19.90    4.60
 -13  -1   9   26.60    4.70
 -13  -1   9   27.60    4.60
 -13  -1   9   21.60    4.80
 -13   1   8  100.69    5.80
 -13   1   8  110.79    6.10
 -13  -1   8  108.49    6.30
 -13  -1   8  106.19    5.90
 -13  -1   8  111.39    6.10
 -13  -1   7   71.89    5.10
 -13  -1   7   72.59    5.60
 -13  -1   7   70.49    5.90
 -13   1   6  146.09    6.70
 -13   1   6  141.49    6.90
 -13  -1   6  153.78    6.50
 -13  -1   6  149.49    7.10
 -13  -1   6  147.19    6.90
 -13   1   5  549.05   14.70
 -13   1   5  556.84   14.70
 -13  -1   5  560.94   14.90
 -13  -1   5  549.54   14.90
 -13  -1   5  545.05   14.60
 -13   1   4  248.18    8.70
 -13  -1   4  254.87    9.00
 -13  -1   4  254.07    8.70
 -13  -1   4  233.38    9.20
  13   1  -3  662.33   18.50
 -13   1   3  657.03   16.80
 -13  -1   3  669.93   16.90
 -13  -1   3  654.03   16.70
  13   1  -2  175.08    8.60
 -13   1   2  191.58    7.60
 -13  -1   2  180.28    7.90
  13  -1  -2  178.38   12.00
  13   1  -1   94.49    9.80
 -13   1   1   95.99    6.30
  13   1  -1   92.59    6.80
  13  -1  -1   95.29    9.10
  13  -1  -1  103.29    5.00
  13   1   0   98.39    9.70
  13   1   0   83.39    6.20
  13  -1   0   85.89    4.80
  13  -1   0   88.49    8.40
  13   1   1   54.59    5.60
  13  -1   1   54.89    4.20
  13  -1   1   57.39    7.20
  13   1   2   57.09    4.70
  13   1   2   54.09    5.70
  13  -1   2   49.40    3.90
  13  -1   2   49.90    7.30
  13   1   3 1256.07   33.10
  13   1   3 1216.18   28.40
  13  -1   3 1236.78   28.40
  13  -1   3 1268.97   32.20
  13  -1   3 1242.98   28.20
  13   1   4   36.10    4.30
  13   1   4   36.20    5.70
  13  -1   4   42.40    4.50
  13  -1   4   32.90    3.50
  13  -1   4   28.20    6.70
  13   1   5  200.88    9.30
  13   1   5  190.98    7.90
  13   1   5  191.58    6.90
  13  -1   5  195.38    6.60
  13  -1   5  181.88   10.00
  13  -1   5  196.18    7.10
  13   1   6 1150.88   26.40
  13   1   6 1115.39   29.10
  13   1   6 1154.48   26.20
  13  -1   6 1112.19   30.60
  13  -1   6 1134.39   26.30
  13   1   7   90.49    7.70
  13   1   7   91.49    5.10
  13   1   7   92.89    5.30
  13  -1   7  103.09    5.30
  13  -1   7   93.09    8.70
  13  -1   7   91.89    4.60
  13   1   8  682.33   17.10
  13   1   8  683.43   16.70
  13   1   8  680.03   20.40
  13  -1   8  679.93   16.80
  13  -1   8  677.33   21.80
  13  -1   8  688.43   17.10
  13   1   9    3.00    1.80
  13   1   9    6.10    4.80
  13   1   9    4.70    2.30
  13  -1   9    3.70    2.10
  13  -1   9    1.60    1.60
  13  -1   9    2.60    5.10
  13   1  10   91.89    4.70
  13   1  10  103.89   10.70
  13   1  10   92.09    4.70
  13  -1  10   74.79   11.20
  13  -1  10   88.69    4.60
  13  -1  10   84.39    5.00
  13   1  11  111.29    5.10
  13   1  11  122.49   14.20
  13   1  11  107.79    4.80
  13  -1  11  108.89   12.40
  13  -1  11  108.49    5.30
  13  -1  11  105.69    4.80
  13   1  12    0.30    1.90
  13   1  12    2.90    1.70
  13  -1  12    1.70    8.70
  13  -1  12   -2.80    1.80
  13  -1  12    0.10    1.60
  13   1  13  269.37    7.90
  13   1  13  266.47    7.60
  13  -1  13  270.37    7.80
  13  -1  13  272.07    7.90
  13   1  14   -0.10    1.50
  13   1  14    1.60    1.60
  13  -1  14    5.40    1.60
  13  -1  14    0.20    1.60
  13   1  15   39.80    2.70
  13   1  15   38.50    2.60
  13  -1  15   43.30    2.60
 -13   2  14   22.40    2.50
 -13  -2  14   23.10    3.30
  13  -2 -14   15.20    3.30
 -13  -2  14   19.50    3.20
 -13   2  13   17.00    2.60
 -13   2  13    8.40    2.80
 -13  -2  13   16.20    3.00
  13  -2 -13   17.10    3.40
 -13  -2  13   17.70    3.00
 -13   2  12   29.50    3.00
 -13   2  12   27.30    4.70
 -13  -2  12   26.90    4.00
 -13  -2  12   28.20    3.50
  13  -2 -12   31.30    4.00
 -13   2  11   26.20    4.60
 -13   2  11   23.80    3.20
  13  -2 -11   28.40    4.20
 -13  -2  11   23.50    3.70
 -13  -2  11   21.70    3.40
 -13   2  10   19.60    4.70
 -13   2  10    7.90    2.00
 -13  -2  10    8.00    2.50
 -13  -2  10   11.50    2.50
  13  -2 -10    7.20    2.70
 -13   2   9    4.40    2.00
 -13   2   9    1.50    2.80
 -13  -2   9   -0.40    2.20
 -13  -2   9    4.60    2.50
  13  -2  -9   -0.80    2.60
 -13   2   8    5.90    3.00
 -13   2   8    7.00    2.30
 -13  -2   8    2.70    2.70
 -13  -2   8    7.10    2.30
  13  -2  -8   -0.40    2.60
 -13   2   7  368.16   11.40
 -13   2   7  355.06   11.50
 -13  -2   7  365.16   11.00
 -13  -2   7  339.97   10.70
  13  -2  -7  369.66   11.40
 -13   2   6  191.88    8.80
 -13   2   6  180.88    7.50
 -13  -2   6  184.48    7.60
 -13  -2   6  196.58    8.30
  13  -2  -6  191.18    8.00
 -13   2   5  356.96   11.00
 -13   2   5  340.87   12.00
  13   2  -5  355.36   14.30
 -13  -2   5  352.36   10.50
  13  -2  -5  367.66   11.50
 -13  -2   5  372.96   11.20
 -13   2   4  252.57    8.60
  13   2  -4  249.78   11.50
 -13  -2   4  240.88    9.10
 -13  -2   4  250.07    8.20
  13  -2  -4  247.38    9.40
  13   2  -3  195.98    9.80
 -13  -2   3  182.08    6.90
 -13  -2   3  191.38   12.50
  13  -2  -3  184.08    8.90
  13   2  -2   41.30    6.80
 -13  -2   2   35.70    4.40
  13  -2  -2   22.30    7.80
  13  -2  -2   28.60    6.60
 -13  -2   2   29.80    6.50
  13   2  -1   17.70    4.20
  13  -2  -1   16.00    6.50
  13   2   0   70.39    6.90
  13  -2   0   63.59    9.90
  13   2   1  102.69    7.70
  13  -2   1   93.09   10.60
  13  -2   1  104.99    5.20
 -13  -2  -1   82.49    8.10
  13   2   2   88.59    7.50
  13  -2   2   95.09    4.90
  13  -2   2   79.29   13.30
 -13  -2  -2   87.29    6.00
  13   2   3   99.79    7.90
 -13  -2  -3   95.59    6.20
  13  -2   3   97.59    5.10
  13  -2   3   91.59   10.20
  13   2   4   89.69    7.30
  13  -2   4   76.79    9.70
  13  -2   4   87.89    4.80
 -13  -2  -4   88.09    6.00
  13   2   5    8.60    3.90
  13  -2   5    6.90    2.20
 -13  -2  -5   12.10    3.30
  13  -2   5    3.20    5.50
  13   2   6    5.10    3.90
 -13  -2  -6    7.70    3.40
  13  -2   6    4.50    1.90
  13  -2   6    9.70    6.00
  13   2   7   65.99    8.00
  13  -2   7   71.29   10.10
 -13  -2  -7   76.99    6.00
  13  -2   7   66.09    4.40
  13   2   8    6.90    2.80
  13   2   8    5.90    4.80
 -13  -2  -8    1.50    3.50
  13  -2   8    4.60    5.40
  13   2   9    9.00    2.80
  13   2   9    5.80    5.20
  13  -2   9    3.20    2.00
  13  -2   9    4.70    5.50
  13   2  10   64.49   11.50
  13   2  10   32.60    4.70
  13  -2  10   44.50    3.60
 -13  -2 -10   39.90    5.30
  13  -2  10   49.50   11.00
  13   2  11  148.69    6.20
  13  -2  11  153.18   13.30
 -13  -2 -11  161.88    7.10
  13  -2  11  158.98    5.50
  13  -2  12   17.90    3.00
  13  -2  12    6.20    9.70
  13  -2  13   62.79    3.80
 -13  -3  12  125.99    4.30
 -13  -3  12  118.39    4.30
  13  -3 -12  122.19    4.30
 -13   3  11   -1.10    1.40
 -13  -3  11    1.40    1.60
  13  -3 -11   -1.80    1.80
 -13  -3  11    2.40    1.50
 -13   3  10    5.40    1.60
 -13  -3  10    8.70    1.90
 -13  -3  10   15.20    2.70
  13  -3 -10   12.90    3.00
 -13   3   9   30.50    3.00
 -13  -3   9   30.50    3.50
  13  -3  -9   32.40    3.50
 -13  -3   9   36.50    3.70
 -13   3   8   31.80    3.30
  13  -3  -8   31.70    3.80
 -13  -3   8   33.00    3.30
 -13  -3   8   40.40    3.70
 -13   3   7   56.89    4.00
  13  -3  -7   71.59    4.80
 -13  -3   7   64.09    4.20
 -13  -3   7   58.79    3.70
  13   3  -6   11.30    7.30
 -13   3   6    1.20    1.80
  13  -3  -6   -1.50    2.20
 -13  -3   6    0.20    2.20
 -13  -3   6    0.90    1.70
  13   3  -5   38.50    9.50
 -13   3   5   33.70    4.30
 -13  -3   5   32.60    4.20
  13  -3  -5   26.90    4.20
  13   3  -4   22.00    5.30
 -13   3   4   24.40    4.10
 -13  -3   4   30.30    3.60
 -13   3   3    7.90    2.50
  13   3  -3    6.70    4.40
 -13  -3   3   11.50    2.40
 -13  -3   3    7.70    3.00
  13  -3  -3   10.80    3.10
  13   3  -2  239.68   11.80
 -13   3   2  237.98    8.40
  13  -3  -2  252.57    8.60
 -13  -3   2  242.98    8.10
 -13  -3   2  251.57    8.80
 -13   3   1    3.40    2.60
  13   3  -1   -4.30    3.90
  13  -3  -1    3.50    8.10
  13  -3  -1    0.90    3.20
 -13  -3   1    2.20    3.20
 -13  -3   1   -0.60    2.00
  13   3   0   27.30    7.00
 -13   3   0   19.00    4.60
 -13  -3   0   19.80    3.70
  13  -3   0   14.30    7.70
  13   3   1   36.30    7.00
 -13  -3  -1   29.90    4.10
  13  -3   1   23.20    7.00
  13   3   2  428.16   15.50
 -13  -3  -2  408.26   11.50
  13  -3   2  382.46   17.30
  13   3   3    1.70    4.10
 -13  -3  -3    0.10    2.20
  13  -3   3    5.60    5.80
  13   3   4   67.99    8.80
  13  -3   4   73.09   10.10
  13   3   5    2.80    4.00
 -13  -3  -5    0.30    2.30
  13  -3   5    3.00    5.20
  13   3   6   79.09    8.40
  13  -3   6   78.59    9.60
 -13  -3  -6   77.59    4.70
  13   3   7   17.00    5.10
 -13  -3  -7   21.30    3.60
  13  -3   7   13.60    5.60
  13   3   8   50.09   10.50
 -13  -3  -8   48.20    4.00
  13  -3   8   40.00    6.80
  13  -3   9   57.59   10.60
 -13  -3  -9   55.89    3.80
 -13  -3 -10   20.20    3.60
 -13  -4   5    4.20    1.50
 -13  -4   4   95.39    3.60
 -13  -4   3   -0.60    1.40
 -13  -4   2   52.29    3.60
 -13  -4   1    4.20    1.50
 -13  -4   0   97.79    3.80
 -13  -4  -1   47.80    3.10
 -13  -4  -2   64.89    3.20
 -13  -4  -3   12.00    2.40
 -13  -4  -4   -1.20    1.50
 -14   0  16    6.10    1.50
 -14   0  16    2.80    2.60
 -14   0  15   -1.10    1.90
 -14   0  15   -5.60    2.40
 -14   0  14   34.50    3.30
 -14   0  14   29.40    4.40
 -14   0  13    4.70    2.80
 -14   0  13    0.80    1.70
 -14   0  13   -0.80    2.40
 -14   0  12  372.16   10.70
 -14   0  12  384.86   11.50
 -14   0  12  340.27   11.00
 -14   0  11    0.90    3.10
 -14   0  11    0.10    2.40
 -14   0  11    1.60    2.10
 -14   0  10  290.77   10.20
 -14   0  10  286.97    9.30
 -14   0  10  286.47    9.90
 -14   0   9    1.00    2.60
 -14   0   9   -3.30    3.40
 -14   0   9    2.40    2.10
 -14   0   8  945.01   23.40
 -14   0   8  953.40   23.20
 -14   0   8  956.50   26.10
 -14   0   7    6.30    3.90
 -14   0   7    3.70    3.10
 -14   0   7   -1.20    3.20
 -14   0   6    3.80    2.20
 -14   0   6    0.80    3.60
 -14   0   5  -10.40    4.10
 -14   0   5   -0.30    2.20
 -14   0   4  101.99    5.40
 -14   0   4  121.09    9.80
 -14   0   3    2.30    2.40
  14   0  -3   -5.60    5.40
 -14   0   2  139.29    6.30
  14   0  -2  149.69    8.90
  14   0  -1    1.80    3.50
  14   0   0 2697.63   62.99
  14   0   0 2812.52   61.99
  14   0   1    1.50    3.10
  14   0   1    0.30    5.90
  14   0   2   51.99    4.80
  14   0   2   58.29    4.20
  14   0   2   57.79    6.20
  14   0   3   -0.50    2.20
  14   0   3    2.40    3.10
  14   0   3    2.10    1.90
  14   0   4  274.57    8.10
  14   0   4  262.47   10.60
  14   0   4  281.67    8.40
  14   0   5   -0.10    1.80
  14   0   5    2.40    1.90
  14   0   5   -6.40    3.10
  14   0   6  531.35   13.90
  14   0   6  551.74   13.70
  14   0   6  524.15   17.40
  14   0   7    1.50    1.70
  14   0   7    0.80    1.90
  14   0   7   -3.40    3.50
  14   0   8  195.38    6.90
  14   0   8  191.18    7.00
  14   0   8  206.68   11.00
  14   0   9    0.80    2.10
  14   0   9    1.10    4.90
  14   0   9    1.10    1.70
  14   0  10  532.55   13.90
  14   0  10  529.75   13.70
  14   0  10  521.75   18.70
  14   0  11   -0.90    1.50
  14   0  11    0.00    1.70
  14   0  11   -2.60    6.00
  14   0  12  141.09    5.50
  14   0  12  140.89    5.30
  14   0  12  144.29   15.20
  14   0  13    0.40    1.50
  14   0  13    1.50    1.50
  14   0  14  151.68    5.10
  14   0  14  158.18    5.30
  14   0  15    1.40    1.50
  14   0  15   -0.60    1.30
 -14   1  16   18.30    2.70
 -14  -1  16   19.70    3.30
  14  -1 -16   22.00    3.10
 -14   1  15    4.40    2.70
 -14   1  15   15.50    2.70
  14  -1 -15    4.90    2.20
 -14  -1  15    6.70    2.00
 -14  -1  15   10.90    2.50
 -14  -1  15    6.40    2.30
 -14   1  14    1.50    2.10
 -14   1  14   -3.70    3.60
 -14   1  14   -1.40    1.50
 -14  -1  14   -2.60    2.20
 -14  -1  14   -2.90    2.30
 -14  -1  14    2.10    2.00
  14  -1 -14    3.10    2.60
 -14   1  13   40.00    3.80
 -14   1  13   40.00    3.50
 -14   1  13   41.60    6.00
 -14  -1  13   46.00    4.30
 -14  -1  13   33.00    4.20
 -14  -1  13   37.90    4.10
 -14   1  12   28.00    6.20
 -14   1  12   26.50    3.60
 -14   1  12   22.90    3.80
 -14  -1  12   29.80    4.00
 -14  -1  12   30.00    4.30
 -14  -1  12   26.90    4.20
 -14   1  11   55.49    7.20
 -14   1  11   48.10    4.40
 -14   1  11   47.70    4.50
 -14  -1  11   51.19    4.80
 -14  -1  11   52.99    5.60
 -14  -1  11   50.39    4.60
 -14   1  10  400.76   13.70
 -14   1  10  405.16   12.10
 -14   1  10  404.86   11.30
 -14  -1  10  404.56   11.90
 -14  -1  10  406.86   11.80
 -14  -1  10  390.06   11.90
 -14   1   9   56.09    4.90
 -14   1   9   58.09    4.90
 -14  -1   9   58.49    5.20
 -14  -1   9   62.99    5.30
 -14  -1   9   55.69    5.00
 -14   1   8    0.80    2.30
 -14   1   8    0.70    2.70
 -14  -1   8    2.40    2.50
 -14  -1   8    3.20    2.70
 -14  -1   8    0.40    2.30
 -14   1   7    3.70    2.40
 -14   1   7    3.30    2.80
 -14  -1   7    2.20    2.60
 -14  -1   7    1.80    2.60
 -14  -1   7    2.50    2.80
 -14   1   6    6.40    3.20
 -14  -1   6   -1.60    3.00
 -14  -1   6    5.00    2.50
 -14  -1   6   -0.30    2.60
 -14   1   5   83.49    5.60
 -14   1   5   89.69    5.70
 -14  -1   5   89.89    6.50
 -14  -1   5   78.79    6.20
 -14  -1   5   83.59    5.80
  14   1  -4  203.08   10.70
 -14   1   4  202.88    7.60
 -14  -1   4  197.28    8.90
 -14  -1   4  188.68    7.70
 -14  -1   4  195.48    7.70
 -14   1   3   32.10    4.90
  14   1  -3   36.80    7.00
 -14  -1   3   33.00    5.60
 -14  -1   3   43.20    5.40
  14   1  -2  176.78    8.60
 -14   1   2  167.38    7.00
  14  -1  -2  167.38   12.30
 -14  -1   2  167.98    8.10
 -14  -1   2  166.28    7.30
 -14   1   1  691.43   17.50
  14   1  -1  673.93   19.10
 -14  -1   1  720.93   20.20
  14  -1  -1  697.23   16.90
 -14  -1   1  682.03   17.50
  14  -1  -1  694.63   20.80
  14   1   0   22.30    5.50
  14  -1   0   32.50    3.80
  14  -1   0   26.50    5.40
  14   1   1  313.57   11.60
  14  -1   1  341.27   13.10
  14  -1   1  331.87    9.40
  14   1   2  545.95   16.50
  14  -1   2  558.64   13.90
  14  -1   2  553.94   17.80
  14   1   3  715.83   19.90
  14   1   3  702.93   17.10
  14  -1   3  667.03   16.80
  14  -1   3  697.13   20.90
  14   1   4  305.87   11.70
  14   1   4  308.27    9.20
  14  -1   4  316.87   13.00
  14  -1   4  304.37    9.30
  14   1   5  106.69    5.30
  14   1   5  115.59    6.30
  14   1   5  104.59    7.30
  14  -1   5  115.19    5.60
  14  -1   5  114.19    8.80
  14   1   6   -0.40    1.80
  14   1   6    2.30    2.90
  14   1   6    1.10    3.30
  14  -1   6    0.30    1.80
  14  -1   6    0.60    2.00
  14  -1   6   -1.60    3.80
  14   1   7   63.69    4.40
  14   1   7   64.99    5.00
  14   1   7   60.09    7.10
  14  -1   7   64.19    4.00
  14  -1   7   57.39    8.10
  14  -1   7   68.29    4.70
  14   1   8  162.78    6.70
  14   1   8  155.08   10.10
  14   1   8  162.78    6.40
  14  -1   8  163.28   11.40
  14  -1   8  162.18    6.20
  14  -1   8  175.98    6.60
  14   1   9   61.29    4.50
  14   1   9   56.69    8.90
  14   1   9   60.59    4.30
  14  -1   9   71.79    4.70
  14  -1   9   67.69    4.10
  14  -1   9   66.59   10.10
  14   1  10  142.09    5.80
  14   1  10  140.69    5.80
  14   1  10  145.19   11.60
  14  -1  10  141.59    5.90
  14  -1  10  148.09   12.20
  14   1  11   69.09    4.20
  14   1  11   56.79   13.10
  14  -1  11   74.59    4.40
  14  -1  11   73.79   11.90
  14   1  12  668.03   16.20
  14   1  12  663.13   15.90
  14  -1  12  653.23   16.10
  14  -1  12  674.13   16.10
  14  -1  12  666.13   23.80
  14   1  13   68.49    3.70
  14   1  13   70.69    3.70
  14  -1  13   72.09    3.50
  14  -1  13   72.69    3.80
  14   1  14   44.10    3.30
  14   1  14   46.70    3.20
  14  -1  14   45.00    3.20
  14  -1  14   43.40    2.70
  14   1  15    6.20    1.40
  14   1  15    8.60    1.70
  14  -1  15   11.00    2.20
 -14   2  14   21.60    2.30
 -14  -2  14   22.20    2.90
  14  -2 -14   24.90    3.10
 -14  -2  14   15.00    2.60
 -14   2  13    1.00    1.50
 -14   2  13    0.70    3.10
 -14  -2  13    3.40    1.80
 -14  -2  13    3.50    2.00
  14  -2 -13   -0.80    2.20
 -14   2  12   14.80    2.90
 -14   2  12   17.40    2.70
  14  -2 -12   17.50    3.50
 -14  -2  12   15.40    3.00
 -14  -2  12   13.90    3.10
 -14   2  11    5.90    2.00
 -14   2  11    8.20    2.50
 -14  -2  11    4.40    2.10
 -14  -2  11    4.00    2.10
  14  -2 -11    7.90    2.80
 -14   2  10   43.60    4.90
 -14   2  10   38.50    4.60
 -14  -2  10   35.20    3.80
  14  -2 -10   45.40    4.60
 -14  -2  10   38.50    3.90
 -14   2   9  403.66   11.40
 -14  -2   9  413.86   11.70
  14  -2  -9  397.16   12.00
 -14  -2   9  415.66   11.70
 -14   2   8  186.08    7.20
 -14   2   8  182.98    8.00
 -14  -2   8  188.98    7.40
  14  -2  -8  196.28    7.80
 -14  -2   8  191.78    7.20
 -14   2   7    3.30    2.20
 -14   2   7    0.10    3.20
  14  -2  -7    4.60    2.80
 -14  -2   7   11.30    2.60
 -14  -2   7   -1.20    2.50
 -14   2   6   49.40    6.80
 -14   2   6   51.79    4.80
 -14  -2   6   49.10    4.40
 -14  -2   6   52.89    4.90
  14  -2  -6   51.99    5.60
 -14   2   5   60.19    7.20
 -14   2   5   73.59    5.30
  14   2  -5   57.49    9.70
 -14  -2   5   69.69    5.50
 -14  -2   5   71.99    4.90
  14  -2  -5   69.99    6.20
 -14   2   4   92.29    5.50
  14   2  -4   87.39    8.70
 -14   2   4   84.99    7.80
 -14  -2   4   80.59    6.20
 -14  -2   4   86.49    5.00
  14  -2  -4  102.99    6.90
  14   2  -3   14.90    4.20
 -14  -2   3   11.60    2.60
  14  -2  -3   12.00    4.20
 -14  -2   3   14.00    4.00
  14   2  -2  176.88    9.70
  14  -2  -2  166.58   15.60
 -14  -2   2  178.58    6.90
  14   2  -1   14.40    3.80
 -14  -2   1   18.90    4.50
  14  -2  -1   16.40    7.00
  14   2   0    9.30    4.00
  14  -2   0    8.40    5.90
 -14  -2   0   13.20    3.00
 -14  -2  -1 1185.88   27.20
  14  -2   1 1112.99   32.40
  14   2   2  109.79    7.90
  14  -2   2  100.69   10.80
  14  -2   2  101.79    5.10
 -14  -2  -2   99.89    6.20
  14   2   3   88.09    7.50
  14  -2   3   81.39    4.70
  14  -2   3   69.79   10.10
 -14  -2  -3   79.39    6.10
 -14  -2  -4   19.20    3.30
  14  -2   4   20.40    3.60
  14  -2   4    3.40    7.50
  14   2   5  385.26   14.40
 -14  -2  -5  389.16   11.70
  14  -2   5  392.76   10.80
  14  -2   5  376.26   16.90
  14   2   6   72.59    7.80
 -14  -2  -6   76.09    6.10
  14  -2   6   66.89   10.50
  14  -2   6   74.69    4.50
  14   2   7   -1.30    3.80
  14  -2   7    1.70    1.80
  14  -2   7    3.00    5.70
 -14  -2  -7    8.10    3.30
  14   2   8   72.39    8.60
  14  -2   8   67.29   10.10
 -14  -2  -8   81.99    5.90
  14  -2   8   77.19    4.30
  14   2   9    1.90    5.30
  14  -2   9   -0.20    1.80
  14  -2   9   -0.90    5.60
 -14  -2  -9   -0.60    3.30
  14   2  10   33.70    7.50
  14  -2  10   45.00   10.80
  14  -2  10   38.30    3.40
 -14  -2 -10   40.40    5.90
  14  -2  11   63.89    3.60
  14  -2  11   56.59   11.80
  14  -2  12    5.70    2.30
  14  -2  13   12.20    2.50
 -14   3  11   63.79    2.90
 -14  -3  11   68.49    3.30
  14  -3 -11   58.39    3.30
 -14  -3  11   59.69    3.20
 -14   3  10    1.30    1.40
 -14  -3  10    2.60    1.60
 -14  -3  10    0.60    1.80
 -14   3   9    3.00    1.70
 -14  -3   9    4.50    1.80
  14  -3  -9    0.80    2.10
 -14  -3   9    2.90    1.70
 -14   3   8    8.10    1.90
 -14  -3   8   11.60    2.90
 -14  -3   8    9.10    2.20
  14  -3  -8    8.60    2.30
 -14   3   7   24.90    3.20
 -14  -3   7   26.90    3.50
 -14  -3   7   27.60    3.40
  14  -3  -7   18.60    3.60
 -14   3   6   11.60    2.20
  14  -3  -6   17.30    3.90
 -14  -3   6   19.50    2.90
 -14  -3   6   19.30    3.60
 -14   3   5   44.70    4.00
  14   3  -5   26.90    6.40
  14  -3  -5   33.20    4.30
 -14  -3   5   27.00    3.90
 -14  -3   5   32.40    4.00
 -14   3   4    7.50    2.40
  14   3  -4   14.20    5.50
 -14  -3   4   10.70    2.60
 -14  -3   4    9.50    2.20
  14  -3  -4   10.90    2.90
  14   3  -3   36.00    8.00
 -14  -3   3   40.70    5.70
 -14  -3   3   31.10    4.90
  14  -3  -3   29.60    4.60
  14   3  -2   49.00    7.90
 -14   3   2   56.19    4.80
 -14  -3   2   54.19    4.30
 -14  -3   2   43.60    5.80
  14  -3  -2   46.90    5.40
  14   3  -1   89.79    8.00
 -14   3   1   91.59    5.50
  14  -3  -1   84.59   16.30
 -14  -3   1   79.59    4.70
  14   3   0    7.00    4.50
 -14   3   0    1.00    2.40
 -14  -3   0   -4.30    2.00
  14  -3   0    9.70    7.80
 -14   3  -1    2.30    4.20
  14   3   1   -2.10    4.80
  14  -3   1    0.80    6.50
 -14  -3  -1    0.30    2.30
  14   3   2    0.40    3.90
  14  -3   2   -0.20    6.00
  14   3   3  284.87   12.80
  14  -3   3  291.37   14.80
 -14  -3  -3  297.67    8.90
  14   3   4    5.70    3.90
 -14  -3  -4    2.20    2.10
  14  -3   4    4.00    5.60
  14   3   5   60.79    7.80
  14  -3   5   74.89   10.10
 -14  -3  -5   64.09    4.20
  14   3   6  168.08   12.50
  14  -3   6  190.68   12.30
 -14  -3  -6  177.68    6.40
  14   3   7   48.50    8.90
  14  -3   7   30.00    6.20
 -14  -3  -7   26.60    3.60
  14   3   8   99.99   11.60
  14  -3   8  102.69   10.60
 -14  -3  -8  103.69    4.50
 -14  -3  -9    2.80    2.30
  14  -3   9   -2.70    6.70
 -14  -4   4   37.40    2.60
 -14  -4   3  116.69    4.00
 -14  -4   2    0.80    1.50
 -14  -4   1    7.30    1.60
 -14  -4   0    1.20    1.50
 -14  -4  -1   12.90    2.20
 -14  -4  -2    2.70    1.60
 -14  -4  -3    3.70    1.60
 -15   0  16   19.80    2.50
 -15   0  15    0.80    1.50
 -15   0  15   -1.00    2.70
 -15   0  14    9.50    2.30
 -15   0  14   20.90    4.20
 -15   0  13    0.40    2.90
 -15   0  13    0.40    1.70
 -15   0  12   80.79    5.90
 -15   0  11    1.70    3.30
 -15   0  11    0.80    2.20
 -15   0  11   -1.70    2.60
 -15   0  10  155.28    7.10
 -15   0  10  153.88    7.80
 -15   0  10  156.68    7.20
 -15   0   9    1.40    3.10
 -15   0   9    0.50    2.20
 -15   0   9   -2.90    3.30
 -15   0   8   85.09    6.10
 -15   0   8   82.29    7.30
 -15   0   8   68.89    5.30
 -15   0   7   -7.30    4.40
 -15   0   7    1.20    2.20
 -15   0   7    2.50    3.30
 -15   0   6  387.26   12.20
 -15   0   5   -0.90    2.20
 -15   0   5    0.60    4.30
 -15   0   4 1061.09   25.10
 -15   0   3    3.10    2.00
 -15   0   2  396.16   11.00
  15   0  -2  374.66   13.30
  15   0  -1    6.60    3.80
  15   0  -1    0.80    2.90
  15   0   0  175.38    8.60
  15   0   0  176.28    7.20
  15   0   1    0.40    3.40
  15   0   1   -3.80    2.70
  15   0   2  441.26   11.90
  15   0   2  454.15   14.40
  15   0   3    0.60    2.00
  15   0   3   -2.00    1.60
  15   0   3   -0.20    2.90
  15   0   4  162.08    6.10
  15   0   4  159.48    6.10
  15   0   4  157.78   10.00
  15   0   5   -0.20    3.30
  15   0   5   -0.90    2.80
  15   0   5    2.90    1.80
  15   0   6  622.94   15.50
  15   0   6  588.04   18.60
  15   0   6  608.24   15.20
  15   0   7   -0.30    1.80
  15   0   7    1.40    2.00
  15   0   7    0.20    3.90
  15   0   8 1904.21   41.80
  15   0   8 1845.12   47.20
  15   0   9   -0.30    1.80
  15   0   9   -1.70    1.70
  15   0   9    2.90    5.00
  15   0  10    4.80    1.80
  15   0  10    9.80    5.50
  15   0  10    9.50    2.70
  15   0  11   -1.40    6.60
  15   0  11    1.30    2.30
  15   0  11   -0.60    1.80
  15   0  12    4.80    8.60
  15   0  12   -1.90    1.60
  15   0  12    0.40    1.50
  15   0  13   -0.70    1.30
  15   0  13    1.70    1.40
  15   0  14  139.89    6.00
  15   0  14  133.89    4.50
  15   0  15    0.20    1.30
  15   0  15    0.10    1.20
 -15   1  15    6.80    1.70
  15  -1 -15   13.90    3.00
 -15  -1  15   10.60    2.30
 -15   1  14  118.89    5.20
 -15   1  14  129.59    5.20
 -15  -1  14  143.69    6.00
 -15  -1  14  132.19    5.30
 -15  -1  14  128.89    5.50
  15  -1 -14  138.69    5.50
 -15   1  13   22.00    3.60
 -15   1  13   19.40    3.20
 -15  -1  13   23.10    3.50
 -15  -1  13   25.90    3.80
 -15  -1  13   19.50    3.90
 -15   1  12    5.30    2.30
 -15   1  12    3.60    1.90
 -15  -1  12    8.40    2.30
 -15  -1  12    3.90    2.40
 -15  -1  12    5.80    2.60
 -15   1  11    5.90    2.20
 -15   1  11    5.60    2.60
 -15  -1  11    7.40    2.60
 -15  -1  11    5.20    2.90
 -15  -1  11   -1.50    2.40
 -15   1  10   45.40    4.60
 -15   1  10   39.90    4.50
 -15  -1  10   44.40    4.80
 -15  -1  10   40.60    4.90
 -15  -1  10   46.70    4.50
 -15   1   9  165.28    6.90
 -15   1   9  163.08    7.90
 -15  -1   9  163.88    7.20
 -15  -1   9  167.78    7.30
 -15  -1   9  168.28    7.00
 -15   1   8    5.70    2.40
 -15   1   8    2.90    2.60
 -15  -1   8    6.20    3.00
 -15  -1   8    8.10    3.00
 -15  -1   8    5.80    2.60
 -15   1   7 1332.67   30.90
 -15   1   7 1326.07   30.70
 -15  -1   7 1322.77   31.00
 -15  -1   7 1315.97   30.80
 -15  -1   7 1301.67   30.70
 -15   1   6 1260.27   29.20
 -15   1   6 1248.48   29.10
 -15  -1   6 1255.47   29.10
 -15  -1   6 1205.68   28.80
 -15  -1   6 1231.28   29.20
 -15   1   5   73.59    5.60
 -15   1   5   71.09    5.30
 -15  -1   5   77.69    5.70
 -15  -1   5   65.39    6.50
 -15   1   4   10.90    2.60
  15   1  -4   15.30    5.40
 -15  -1   4   10.20    2.80
 -15  -1   4    8.90    3.40
 -15  -1   4    7.40    4.30
  15   1  -3  728.33   20.30
 -15   1   3  724.43   18.10
 -15  -1   3  698.53   18.10
 -15  -1   3  725.93   18.10
  15   1  -2  676.23   19.00
 -15   1   2  674.93   16.80
 -15  -1   2  631.64   17.00
  15  -1  -2  668.63   21.10
 -15  -1   2  655.93   16.80
 -15   1   1   61.99    5.10
  15   1  -1   79.29    6.80
  15  -1  -1   65.99    9.40
  15  -1  -1   66.79    4.20
 -15  -1   1   65.39    5.60
  15   1   0   29.80    5.80
  15  -1   0   26.60    3.50
  15  -1   0   32.40    8.20
  15   1   1  172.08    8.70
  15  -1   1  171.78    6.20
  15  -1   1  154.08   10.00
  15   1   2   67.29    6.50
  15  -1   2   67.89    4.30
  15  -1   2   70.39    8.10
  15   1   3  417.06   14.50
  15  -1   3  431.16   16.40
  15  -1   3  410.06   11.10
  15   1   4  260.97   11.10
  15   1   4  256.27   11.40
  15  -1   4  270.57    8.10
  15  -1   4  276.77   12.10
  15   1   5  324.87   12.60
  15   1   5  329.77   10.10
  15   1   5  336.17    9.80
  15  -1   5  327.07    9.40
  15  -1   5  327.27   13.90
  15  -1   5  339.77    9.90
  15   1   6   63.29    4.50
  15   1   6   57.29    6.90
  15   1   6   64.49    5.40
  15  -1   6   73.79    4.80
  15  -1   6   68.69    4.30
  15  -1   6   81.19    9.30
  15   1   7  315.97    9.50
  15   1   7  329.47   14.60
  15   1   7  309.77    9.60
  15  -1   7  317.27    9.40
  15  -1   7  349.47   16.10
  15  -1   7  326.87    9.70
  15   1   8  722.53   17.50
  15   1   8  708.73   18.00
  15  -1   8  728.33   17.80
  15  -1   8  715.63   23.00
  15   1   9  504.35   13.00
  15   1   9  502.35   13.30
  15   1   9  501.85   17.40
  15  -1   9  504.15   13.20
  15  -1   9  501.05   13.00
  15  -1   9  496.95   18.50
  15   1  10   29.80    3.60
  15   1  10   21.80    6.40
  15   1  10   28.80    5.40
  15  -1  10   19.20    6.50
  15  -1  10   28.50    3.50
  15  -1  10   26.50    4.50
  15   1  11    3.30    1.60
  15   1  11    5.20    2.00
  15   1  11    4.90    7.60
  15  -1  11    5.40    1.80
  15  -1  11    2.90    6.70
  15  -1  11    0.00    1.80
  15   1  12    1.50    1.50
  15   1  12    5.20    1.90
  15  -1  12    2.20    1.60
  15  -1  12    0.30    1.60
  15  -1  12   -2.70    8.50
  15   1  13   21.00    2.60
  15   1  13   27.20    2.70
  15  -1  13   27.90    3.10
  15  -1  13   24.70    3.00
  15   1  14    4.90    1.30
  15   1  14    4.70    1.80
  15  -1  14    7.00    1.50
 -15   2  14   15.10    2.40
  15  -2 -14   24.30    2.90
 -15  -2  14   20.40    2.80
 -15  -2  14   29.90    2.90
 -15   2  13   59.39    2.90
 -15  -2  13   58.39    3.80
 -15  -2  13   53.99    4.00
  15  -2 -13   52.99    4.20
 -15   2  12   11.60    2.80
 -15   2  12   14.00    2.90
 -15  -2  12    8.50    2.00
 -15  -2  12    9.70    2.40
  15  -2 -12    7.30    2.10
 -15   2  11   -2.00    2.50
 -15   2  11    0.30    1.60
 -15  -2  11   -2.20    2.50
  15  -2 -11    2.40    2.30
 -15  -2  11    3.60    2.10
 -15   2  10    5.10    2.60
 -15   2  10    4.50    1.80
 -15  -2  10    5.90    2.40
 -15  -2  10   13.40    3.30
  15  -2 -10    4.00    2.50
 -15   2   9   58.09    4.50
 -15   2   9   50.69    5.30
 -15  -2   9   57.29    4.50
 -15  -2   9   60.29    4.50
  15  -2  -9   60.19    5.00
 -15   2   8   19.50    3.50
 -15   2   8   11.80    3.20
  15  -2  -8   12.50    3.10
 -15  -2   8   14.90    3.60
 -15  -2   8   18.60    4.10
 -15   2   7   49.90    4.40
 -15   2   7   38.90    5.90
 -15  -2   7   43.90    4.80
  15  -2  -7   45.50    5.40
 -15  -2   7   48.50    4.30
 -15   2   6  100.29    7.10
 -15   2   6   94.49    5.50
 -15  -2   6   98.59    5.90
 -15  -2   6   99.99    5.40
  15  -2  -6  107.29    6.50
  15   2  -5  235.08   13.30
 -15   2   5  225.88    9.50
 -15   2   5  229.28    8.30
 -15  -2   5  236.38    8.70
 -15  -2   5  239.38    7.90
  15  -2  -5  238.88    9.20
 -15   2   4  469.15   14.00
 -15   2   4  461.75   13.20
 -15  -2   4  470.45   13.40
  15  -2  -4  479.25   14.10
 -15  -2   4  475.85   12.90
 -15   2   3  130.49    8.10
  15   2  -3  142.49    9.60
 -15   2   3  129.99    6.50
 -15  -2   3  129.99    6.00
  15  -2  -3  127.69    8.10
 -15  -2   3  116.59    7.40
  15   2  -2  534.65   17.30
  15  -2  -2  504.15   21.80
 -15  -2   2  552.14   14.20
  15   2  -1    5.90    3.90
  15  -2  -1    8.30    7.70
 -15  -2   1   -0.60    2.50
  15   2   0   25.70    6.60
  15  -2   0   18.30    6.90
 -15  -2   0   20.70    4.70
  15   2   1   16.60    4.00
  15  -2   1   22.30    6.40
 -15  -2  -1   28.70    4.90
 -15  -2  -2   19.50    4.80
  15  -2   2   17.00    3.40
  15  -2   2   23.40    6.50
  15   2   3   25.20    6.40
  15  -2   3   24.70    3.50
 -15  -2  -3   21.70    5.20
  15  -2   3   36.70   10.00
  15   2   4   28.90    6.40
 -15  -2  -4   28.40    5.70
  15  -2   4   23.40    6.20
  15  -2   4   24.10    3.50
  15   2   5  512.35   18.30
  15  -2   5  494.95   19.40
  15  -2   5  481.55   12.80
 -15  -2  -5  477.75   13.70
  15   2   6    5.00    3.70
  15  -2   6    1.60    1.80
  15  -2   6    0.90    5.40
 -15  -2  -6   11.00    3.70
  15   2   7  190.58   10.60
 -15  -2  -7  206.18    8.20
  15  -2   7  190.68    6.60
  15  -2   7  195.08   12.70
  15   2   8   80.39    8.90
 -15  -2  -8   72.99    6.50
  15  -2   8   68.89   10.50
  15  -2   8   69.79    4.20
  15   2   9  331.67   13.80
  15  -2   9  332.17   15.30
  15  -2   9  335.07    9.10
  15   2  10   44.70   11.60
  15  -2  10    9.30    6.20
  15  -2  11    0.70    1.60
  15  -2  12   17.50    2.70
 -15   3  10   90.49    3.50
  15  -3 -10   89.49    4.00
 -15  -3  10   92.79    3.80
 -15  -3  10   91.29    4.00
 -15   3   9   29.10    2.70
 -15  -3   9   28.70    2.90
 -15  -3   9   22.00    3.40
  15  -3  -9   17.30    4.20
 -15   3   8   29.00    3.00
 -15  -3   8   31.30    3.30
 -15  -3   8   25.50    3.00
  15  -3  -8   27.50    3.50
 -15   3   7   26.40    3.30
  15  -3  -7   26.80    3.70
 -15  -3   7   23.70    2.80
 -15  -3   7   23.00    3.60
 -15   3   6   61.09    3.80
 -15  -3   6   57.79    3.50
 -15  -3   6   66.09    4.30
  15  -3  -6   64.59    4.70
  15   3  -5   -5.80    6.90
 -15   3   5   13.20    3.10
  15  -3  -5    6.90    2.70
 -15  -3   5    3.20    1.70
 -15  -3   5   16.90    3.90
 -15   3   4    1.30    2.00
  15   3  -4    3.90    5.70
 -15  -3   4    0.20    2.70
 -15  -3   4   -1.70    1.70
  15  -3  -4    1.30    2.70
 -15   3   3    4.30    2.00
  15   3  -3    3.40    4.70
 -15  -3   3    1.40    1.90
  15  -3  -3    3.00    3.10
 -15  -3   3    4.90    3.30
 -15   3   2  149.19    6.10
  15   3  -2  148.49   10.00
 -15  -3   2  138.19    5.60
 -15   3   1   34.70    4.20
  15   3  -1   24.70    4.80
 -15  -3   1   39.60    3.70
  15   3   0  111.19    8.80
 -15   3   0  105.99    5.40
  15  -3   0  113.79   14.80
 -15  -3   0  116.89    5.10
 -15   3  -1    9.50    2.50
  15   3   1    6.60    3.90
  15  -3   1    4.40    7.20
 -15  -3  -1   14.40    3.30
  15   3   2    8.90    3.90
 -15  -3  -2   22.90    3.60
  15  -3   2   17.70    7.10
  15   3   3   55.59    7.50
  15  -3   3   50.39   10.80
 -15  -3  -3   50.89    4.10
  15   3   4  246.18   10.90
  15  -3   4  272.77   14.40
 -15  -3  -4  253.47    7.90
 -15  -3  -5    6.70    2.20
  15  -3   5    8.90    5.80
  15   3   6   45.40    7.30
  15  -3   6   57.89    9.80
 -15  -3  -6   45.60    3.80
  15   3   7  127.09    9.80
  15  -3   7  122.49   10.40
 -15  -3  -7  108.39    4.90
  15  -3   8   96.89   10.50
 -15  -3  -8   95.49    4.50
 -15  -4   2   12.10    1.70
 -15  -4   1   66.89    3.10
 -15  -4   0   91.39    3.50
 -15  -4  -1   45.10    2.80
 -16   0  15   -0.80    1.40
 -16   0  15   -2.00    3.50
 -16   0  14  189.68    7.20
 -16   0  14  185.48    8.40
 -16   0  13   -3.70    3.00
 -16   0  13   -0.90    1.50
 -16   0  12   -2.30    3.20
 -16   0  12   -2.00    1.70
 -16   0  11    2.10    2.20
 -16   0  11    1.40    3.80
 -16   0  11   -3.30    2.70
 -16   0  10 1675.63   39.60
 -16   0  10 1691.13   39.60
 -16   0  10 1831.92   40.50
 -16   0   9   -0.80    2.20
 -16   0   9    6.40    3.90
 -16   0   9    1.70    3.00
 -16   0   8   20.90    3.70
 -16   0   8   17.70    4.50
 -16   0   8   24.20    4.60
 -16   0   7   -2.40    2.10
 -16   0   7   -5.60    3.40
 -16   0   6  757.22   20.20
 -16   0   6  801.32   19.60
 -16   0   5    0.20    2.10
 -16   0   5   -0.90    4.70
 -16   0   4  985.60   23.60
 -16   0   3    1.00    2.00
  16   0  -3   -3.10    9.20
  16   0  -2   29.50    8.10
  16   0  -1    1.40    4.30
  16   0  -1   -0.10    2.70
 -16   0   1    2.00    2.10
  16   0   0 2276.27   53.39
  16   0   0 2354.66   50.69
  16   0   1    0.20    3.40
  16   0   1   -2.90    2.50
  16   0   2 1637.54   36.00
  16   0   2 1587.24   39.20
  16   0   3   -0.10    3.30
  16   0   3   -1.40    2.20
  16   0   4  892.41   21.30
  16   0   4  879.91   21.00
  16   0   4  897.11   24.60
  16   0   5   -4.60    3.50
  16   0   5    3.70    1.80
  16   0   5    1.90    1.80
  16   0   6   13.50    4.20
  16   0   6   20.80    3.50
  16   0   6   18.60    3.50
  16   0   7   -0.10    1.60
  16   0   7   -9.50    5.40
  16   0   7   -0.50    2.10
  16   0   8   35.50    3.40
  16   0   8   20.80    5.10
  16   0   8   34.10    3.70
  16   0   9    1.90    1.60
  16   0   9    1.30    1.70
  16   0   9    5.30    4.90
  16   0  10    5.20    1.70
  16   0  10   11.50    3.00
  16   0  10    9.20    5.60
  16   0  11    6.50    6.90
  16   0  11    1.50    1.60
  16   0  11    0.00    1.60
  16   0  12   48.70    9.70
  16   0  12   62.49    3.50
  16   0  12   63.09    3.50
  16   0  13   -0.50    1.50
  16   0  13   -1.00    1.20
  16   0  14  113.69    4.20
  16   0  14  110.59    3.80
 -16   1  15   22.00    2.80
  16  -1 -15   33.10    3.10
 -16  -1  15   34.50    3.60
 -16   1  14   23.30    2.90
 -16  -1  14   28.10    4.50
 -16  -1  14   30.70    3.90
 -16  -1  14   30.30    3.30
  16  -1 -14   25.80    3.30
 -16   1  13   28.30    3.10
 -16   1  13   32.00    3.90
 -16  -1  13   34.30    3.90
 -16  -1  13   32.20    3.80
 -16  -1  13   29.70    3.50
  16  -1 -13   34.60    4.30
 -16   1  12  163.08    6.10
 -16   1  12  175.38    6.00
 -16  -1  12  163.18    6.50
 -16  -1  12  173.88    6.40
 -16  -1  12  160.38    6.50
 -16   1  11   55.99    4.30
 -16   1  11   41.60    4.10
 -16  -1  11   49.40    4.40
 -16  -1  11   41.10    4.50
 -16  -1  11   48.20    4.60
 -16   1  10  147.59    6.30
 -16   1  10  132.29    6.20
 -16  -1  10  145.59    6.80
 -16  -1  10  140.99    6.60
 -16  -1  10  145.09    6.40
 -16   1   9   42.30    4.70
 -16   1   9   50.59    4.70
 -16  -1   9   37.80    5.00
 -16  -1   9   41.20    4.80
 -16  -1   9   41.10    5.10
 -16   1   8   18.20    4.00
 -16   1   8   14.90    3.00
 -16  -1   8   21.30    4.70
 -16  -1   8   16.10    3.20
 -16  -1   8   14.80    3.40
 -16   1   7    2.00    2.20
 -16   1   7    1.80    2.60
 -16  -1   7    1.50    3.30
 -16  -1   7    1.20    2.90
 -16  -1   7    0.30    2.60
 -16   1   6  244.88    8.60
 -16   1   6  246.18    8.60
 -16  -1   6  242.68    9.30
 -16  -1   6  232.18    8.60
 -16  -1   6  243.18    8.70
 -16   1   5   15.60    3.20
 -16   1   5   10.60    2.60
 -16  -1   5   10.00    2.80
 -16  -1   5   11.40    3.20
 -16  -1   5    7.30    4.20
  16   1  -4   33.40    8.70
 -16   1   4   37.30    4.50
 -16  -1   4   36.00    5.70
 -16  -1   4   34.00    4.90
 -16   1   3    2.20    2.30
  16   1  -3    9.00    4.50
 -16  -1   3    6.00    3.90
  16   1  -2    2.40    4.00
 -16   1   2    4.90    2.30
  16  -1  -2   18.10    6.50
 -16  -1   2    8.60    2.60
  16   1  -1   -0.90    3.60
 -16   1   1    3.60    2.20
  16  -1  -1   -4.40    5.20
 -16  -1   1    0.20    2.40
  16   1   0  142.19    8.50
 -16   1   0  137.79    6.40
  16  -1   0  146.19    9.90
  16  -1   0  139.39    5.70
  16   1   1   44.80    6.40
  16  -1   1   39.80    8.30
  16   1   2  354.86   12.80
  16  -1   2  364.46   14.60
  16  -1   2  360.86   10.20
  16   1   3   77.09    6.90
  16  -1   3   80.49    4.50
  16  -1   3   76.09    8.50
  16   1   4  169.28    9.30
  16  -1   4  170.58    6.10
  16  -1   4  158.98   12.60
  16   1   5   41.30    6.50
  16   1   5   38.00    4.00
  16  -1   5   33.30    3.50
  16  -1   5   42.90    7.30
  16   1   6    3.70    2.90
  16   1   6   -2.20    3.60
  16   1   6    1.60    1.80
  16  -1   6   -2.60    4.90
  16  -1   6   -0.10    1.80
  16   1   7    3.90    2.60
  16   1   7    3.80    1.80
  16   1   7   -1.60    3.70
  16  -1   7    5.90    2.10
  16  -1   7    1.50    1.70
  16  -1   7    4.90    5.30
  16   1   8   30.60    7.80
  16   1   8   34.60    4.40
  16   1   8   35.80    3.70
  16  -1   8   43.60    9.10
  16  -1   8   35.50    3.80
  16  -1   8   35.00    4.00
  16   1   9  167.68    6.30
  16   1   9  162.28   10.70
  16   1   9  170.78    6.20
  16  -1   9  172.28    6.30
  16  -1   9  160.08    6.30
  16  -1   9  168.18   12.00
  16   1  10   18.30    3.50
  16   1  10   14.20    3.10
  16   1  10   16.80    6.60
  16  -1  10   16.20    6.50
  16  -1  10   23.30    2.80
  16  -1  10   22.50    3.40
  16   1  11  243.58    7.30
  16   1  11  239.38   15.10
  16   1  11  249.48    7.30
  16  -1  11  240.78    7.20
  16  -1  11  247.88    7.40
  16  -1  11  252.57   18.10
  16   1  12   19.60    3.10
  16   1  12   20.20    2.70
  16  -1  12   26.70    9.20
  16  -1  12   17.20    2.40
  16   1  13    3.20    1.40
  16   1  13    1.20    1.80
  16  -1  13    2.30    1.40
  16  -1  14   14.90    2.10
 -16   2  13   12.10    2.40
 -16  -2  13    7.80    1.80
  16  -2 -13   13.70    3.10
 -16  -2  13   10.80    2.80
 -16   2  12    5.00    1.50
 -16  -2  12    5.50    2.00
 -16  -2  12    1.50    1.90
  16  -2 -12    0.40    2.00
 -16   2  11   -2.10    2.80
 -16   2  11    0.00    1.70
  16  -2 -11    0.20    2.20
 -16  -2  11    0.50    1.90
 -16  -2  11   -1.40    1.90
 -16   2  10   14.10    3.90
 -16   2  10   25.30    4.60
  16  -2 -10   10.40    2.70
 -16  -2  10   12.00    2.40
 -16  -2  10   15.10    3.60
 -16   2   9  160.78    6.00
 -16   2   9  156.68    6.70
 -16  -2   9  166.98    6.30
  16  -2  -9  156.68    6.60
 -16  -2   9  153.18    6.40
 -16   2   8  131.49    6.70
  16  -2  -8  134.59    6.50
 -16  -2   8  130.09    7.30
 -16  -2   8  130.29    6.10
 -16   2   7   49.60    6.30
 -16   2   7   51.79    4.20
 -16  -2   7   44.60    4.20
 -16  -2   7   57.99    4.90
  16  -2  -7   56.89    5.50
 -16   2   6   34.10    5.70
 -16   2   6   31.90    4.10
 -16  -2   6   37.30    5.10
 -16  -2   6   39.60    4.00
  16  -2  -6   38.70    5.70
 -16   2   5    4.60    2.40
 -16   2   5    7.60    3.40
  16  -2  -5   15.00    4.00
 -16  -2   5   11.80    3.40
 -16  -2   5    9.30    2.50
 -16   2   4  176.08    7.30
 -16   2   4  170.58    8.20
  16   2  -4  170.18   11.40
  16  -2  -4  175.18    8.60
 -16  -2   4  173.08    6.80
 -16  -2   4  167.08    7.80
 -16   2   3    5.40    2.60
  16   2  -3    1.90    4.40
 -16   2   3    8.70    3.60
 -16  -2   3    5.90    2.50
  16   2  -2  261.67   11.70
 -16   2   2  255.37    9.80
 -16  -2   2  260.37    8.70
  16   2  -1   13.30    4.40
 -16   2   1   21.90    4.10
 -16  -2   1   24.30    4.20
  16   2   0   58.29    7.30
 -16  -2   0   52.49    5.10
  16  -2   0   62.09   14.10
  16   2   1 1005.40   27.50
  16  -2   1 1027.40   30.10
 -16  -2  -1 1017.00   24.20
  16   2   2    2.60    3.80
 -16  -2  -2    6.20    3.20
  16  -2   2   10.10    6.10
  16   2   3  109.49    8.60
  16  -2   3  126.99    5.30
 -16  -2  -3  130.29    6.40
  16  -2   3  125.09   12.20
  16   2   4   22.50    4.40
  16  -2   4   24.20    6.50
 -16  -2  -4   18.80    3.70
  16  -2   4   28.50    3.30
  16   2   5   92.19    8.20
  16  -2   5   90.49    4.50
  16  -2   5   89.39   10.60
 -16  -2  -5   90.59    6.30
  16   2   6  205.08   10.40
  16  -2   6  202.88   12.80
 -16  -2  -6  193.48   10.80
  16  -2   6  200.08    6.70
  16   2   7   43.10    7.40
  16  -2   7   23.30    6.00
 -16  -2  -7   30.90    6.60
  16   2   8   12.30    4.90
  16  -2   8   17.10    2.80
  16  -2   8   41.80   11.10
  16   2   9   10.00    5.70
  16  -2   9    1.20    6.10
  16  -2   9    4.90    1.60
  16   2  10    7.00    8.30
  16  -2  10   12.90    6.50
  16  -2  11  366.26   17.40
  16  -2  11  397.16    9.60
  16  -2  12  223.38    6.00
 -16   3  10   10.80    2.10
 -16  -3  10    4.90    1.70
 -16   3   9   63.89    3.00
  16  -3  -9   57.89    3.70
 -16  -3   9   59.09    3.20
 -16  -3   9   57.39    3.70
 -16   3   8    7.10    1.70
 -16  -3   8   11.30    2.60
 -16  -3   8    5.90    2.30
  16  -3  -8    7.40    2.40
 -16   3   7   43.50    3.20
 -16  -3   7   47.00    3.20
  16  -3  -7   45.90    4.20
 -16  -3   7   46.00    4.00
 -16   3   6   20.00    2.80
 -16  -3   6   16.00    3.90
  16  -3  -6   15.00    3.80
 -16  -3   6   18.20    2.70
 -16   3   5    8.20    2.00
  16  -3  -5    7.40    2.90
 -16  -3   5   13.80    2.70
 -16  -3   5    8.40    3.20
  16   3  -4    9.20    6.10
 -16   3   4    3.50    2.00
 -16  -3   4    5.50    1.80
  16  -3  -4   -0.20    3.30
 -16  -3   4   -2.00    4.40
  16   3  -3   34.50    9.10
 -16   3   3   38.70    3.70
 -16  -3   3   36.30    3.40
  16   3  -2    2.80    4.30
 -16   3   2    3.90    2.10
 -16  -3   2    4.60    2.00
  16   3  -1    1.30    4.00
 -16   3   1    8.90    2.20
 -16  -3   1    6.80    2.10
  16   3   0  182.68    9.80
 -16   3   0  192.58    6.80
 -16  -3   0  187.08    6.50
  16  -3   0  178.18   18.20
  16   3   1    2.60    3.90
 -16   3  -1   -0.90    2.10
  16  -3   1    9.00    9.80
 -16  -3  -1    1.10    2.00
  16   3   2   83.49    7.80
 -16   3  -2   67.79    4.60
 -16  -3  -2   84.09    4.30
  16  -3   2   61.49   11.80
  16   3   3  162.18    9.20
 -16  -3  -3  154.88    5.80
  16  -3   3  149.88   17.10
  16   3   4    0.20    3.90
 -16  -3  -4    4.60    2.20
  16  -3   4   -0.10    6.00
  16   3   5  107.49    8.10
  16  -3   5  105.19   10.20
 -16  -3  -5   94.29    4.50
  16   3   6   63.79    8.40
 -16  -3  -6   77.09    4.20
  16  -3   6   83.69   10.00
  16   3   7   15.50    6.40
 -16  -3  -7    8.40    2.60
  16  -3   7    4.00    6.10
 -17   0  15    0.70    1.50
 -17   0  14   10.10    2.60
 -17   0  13    4.90    3.80
 -17   0  13    1.60    1.60
 -17   0  12  136.29    5.50
 -17   0  12  144.49    7.40
 -17   0  11   -4.80    3.80
 -17   0  11   -2.70    2.00
 -17   0  10    2.00    2.00
 -17   0  10    3.90    3.10
 -17   0  10    6.50    5.90
 -17   0   9    0.30    2.10
 -17   0   8   10.80    2.50
 -17   0   8    7.60    3.40
 -17   0   7    3.30    3.70
 -17   0   7   -0.80    2.20
 -17   0   6   82.99    7.60
 -17   0   6   94.19    5.30
 -17   0   5    1.10    2.00
 -17   0   4 1599.74   36.50
 -17   0   3    1.70    2.10
  17   0  -2   -1.50    5.20
 -17   0   2    3.80    2.40
  17   0  -1   -2.70    4.50
 -17   0   1   -0.20    3.20
  17   0   0  164.08    6.60
  17   0   0  161.08    9.30
  17   0   1    0.90    2.50
  17   0   1    4.40    3.80
  17   0   2  169.48    6.60
  17   0   2  158.28    9.20
  17   0   3   -5.70    3.30
  17   0   3    1.60    2.40
  17   0   4   45.10    4.30
  17   0   4   39.50    6.60
  17   0   5   -0.20    1.80
  17   0   5    2.40    2.00
  17   0   5   -1.60    3.70
  17   0   6   37.40    8.00
  17   0   6   48.30    3.90
  17   0   6   42.00    3.90
  17   0   7    1.30    1.70
  17   0   7    1.40    1.80
  17   0   7    1.10    4.10
  17   0   8   19.80    3.30
  17   0   8   14.70    3.20
  17   0   8   10.60    4.70
  17   0   9    3.30    5.10
  17   0   9    1.50    1.60
  17   0   9   -1.90    1.70
  17   0  10   88.09    4.30
  17   0  10   85.59    9.90
  17   0  10   91.79    4.20
  17   0  11   -0.20    1.50
  17   0  11    1.50    6.40
  17   0  11   -1.20    1.30
  17   0  12    1.50    1.50
  17   0  12   -1.30    9.90
  17   0  12    2.90    1.40
  17   0  13   -0.40    1.40
  17   0  13    1.20    1.20
  17   0  14   41.80    2.50
 -17   1  14  121.19    4.40
  17  -1 -14  129.09    4.70
 -17  -1  14  123.49    5.20
 -17   1  13    4.70    1.80
 -17  -1  13    5.90    2.40
 -17  -1  13    8.20    2.20
 -17  -1  13    5.90    2.20
  17  -1 -13    3.20    2.30
 -17   1  12   -2.70    2.30
 -17   1  12   -1.30    1.50
 -17  -1  12    3.60    2.30
 -17  -1  12   -1.00    2.50
 -17  -1  12    1.00    2.10
  17  -1 -12    2.60    2.40
 -17   1  11   50.69    4.20
 -17   1  11   52.29    4.00
 -17  -1  11   57.89    4.50
 -17  -1  11   48.30    4.40
 -17  -1  11   49.00    4.60
 -17   1  10   28.50    4.00
 -17   1  10   23.90    4.00
 -17  -1  10   37.10    4.60
 -17  -1  10   28.70    4.40
 -17  -1  10   23.60    4.40
 -17   1   9    1.10    2.40
 -17   1   9    2.40    2.00
 -17  -1   9    2.70    3.10
 -17  -1   9    5.00    2.50
 -17  -1   9    2.50    2.70
 -17   1   8  524.05   13.70
 -17   1   8  504.75   13.80
 -17  -1   8  511.95   14.30
 -17  -1   8  506.75   14.00
 -17  -1   8  503.55   13.80
 -17   1   7  204.38    7.80
 -17   1   7  212.98    7.90
 -17  -1   7  205.58    8.60
 -17  -1   7  216.28    8.40
 -17  -1   7  213.48    8.10
 -17   1   6   20.60    4.30
 -17   1   6   10.40    3.00
 -17  -1   6   21.80    5.40
 -17  -1   6   19.60    4.20
 -17  -1   6   10.60    2.60
 -17   1   5   33.10    4.30
 -17   1   5   31.10    5.00
 -17  -1   5   21.10    4.00
 -17  -1   5   33.00    4.80
 -17  -1   5   34.20    7.20
 -17   1   4   -1.20    2.80
 -17   1   4    2.00    2.20
 -17  -1   4    6.00    2.60
 -17  -1   4   -4.50    3.60
  17   1  -3   -0.90    5.10
 -17   1   3   -0.40    2.20
 -17  -1   3    1.20    2.50
 -17   1   2  686.83   17.40
  17   1  -2  681.83   20.00
  17  -1  -2  689.33   22.80
 -17  -1   2  701.93   17.40
  17   1  -1  423.56   14.40
 -17   1   1  414.86   12.00
  17  -1  -1  440.96   16.90
 -17  -1   1  438.26   12.10
 -17   1   0   43.90    4.60
  17   1   0   33.30    6.30
  17  -1   0   42.50    3.80
 -17  -1   0   42.90    4.80
  17  -1   0   55.99    9.20
  17   1   1   87.59    7.30
  17  -1   1  103.59    9.00
  17  -1   1   85.79    4.60
  17   1   2   90.39    7.80
  17  -1   2   90.99    4.50
  17  -1   2   86.09    8.80
  17   1   3  107.09    8.10
  17  -1   3  126.89    9.40
  17  -1   3  118.29    5.20
  17   1   4  480.85   16.10
  17  -1   4  478.05   12.60
  17  -1   4  477.95   16.80
  17   1   5    0.20    3.50
  17  -1   5    2.20    1.80
  17  -1   5    5.80    4.90
  17   1   6   95.09    5.90
  17   1   6   85.69    8.00
  17  -1   6   92.29   10.20
  17  -1   6   87.49    4.50
  17   1   7  230.48   11.30
  17   1   7  237.98    7.70
  17   1   7  244.98    8.00
  17  -1   7  231.88   12.50
  17  -1   7  239.98    7.50
  17   1   8   -3.60    2.40
  17   1   8    3.90    4.40
  17   1   8    0.00    1.60
  17  -1   8   -0.80    1.70
  17  -1   8    2.80    5.20
  17   1   9  108.99    9.90
  17   1   9   96.69    4.70
  17   1   9   91.29    5.00
  17  -1   9  103.49    5.70
  17  -1   9   90.89   10.20
  17   1  10   47.00    3.50
  17   1  10   36.90   10.20
  17   1  10   50.59    3.90
  17  -1  10   60.39   10.20
  17  -1  10   61.79    3.60
  17   1  11  169.48    5.70
  17   1  11  180.38   13.40
  17   1  11  177.48    5.80
  17  -1  11  177.98    5.60
  17  -1  11  188.48   13.80
  17   1  12    5.70    2.20
  17  -1  12    7.20    1.40
  17   1  13   37.00    3.50
  17  -1  13   29.90    2.40
  17  -2 -13    9.90    2.60
 -17   2  12    3.40    1.60
 -17  -2  12    1.90    2.00
 -17  -2  12    1.40    2.00
  17  -2 -12    4.70    2.20
 -17   2  11   67.29    5.50
 -17   2  11   64.39    3.30
 -17  -2  11   65.99    3.90
 -17  -2  11   63.39    3.80
  17  -2 -11   61.19    3.90
 -17   2  10    4.10    2.60
 -17   2  10    3.20    1.70
 -17  -2  10    5.00    2.00
  17  -2 -10   -0.40    2.30
 -17  -2  10    0.30    2.20
 -17   2   9    5.90    2.60
 -17   2   9    3.20    1.90
 -17  -2   9    5.70    2.50
 -17  -2   9    4.90    2.30
  17  -2  -9    3.90    2.60
 -17   2   8   66.89    4.20
 -17   2   8   67.29    5.30
  17  -2  -8   66.09    5.10
 -17  -2   8   69.49    4.50
 -17  -2   8   69.49    4.90
 -17   2   7    5.90    3.00
 -17  -2   7   -0.10    2.90
  17  -2  -7    3.00    3.10
 -17  -2   7    6.70    2.30
 -17   2   6  112.29    5.60
  17  -2  -6  116.89    7.40
 -17  -2   6  113.99    5.50
 -17   2   5   -1.50    2.00
 -17   2   5    1.30    3.00
 -17  -2   5   -0.50    2.20
  17  -2  -5    0.40    3.90
 -17  -2   5   -1.30    3.50
 -17   2   4    7.70    2.50
  17   2  -4    1.30    5.90
 -17   2   4    3.40    3.20
 -17  -2   4    5.40    2.60
 -17   2   3  442.26   12.40
 -17   2   3  430.76   12.80
  17   2  -3  428.06   15.60
 -17  -2   3  437.56   12.10
 -17   2   2   24.20    6.00
  17   2  -2   13.00    4.70
 -17  -2   2   13.60    2.90
  17   2  -1  207.18   10.60
 -17   2   1  210.88    8.90
 -17  -2   1  213.08    7.80
  17  -2  -1  222.88   17.60
 -17   2   0   13.10    3.30
  17   2   0   11.10    4.30
  17  -2   0   11.30    7.40
 -17  -2   0   17.60    4.50
 -17   2  -1   -4.10    3.50
  17   2   1    2.50    3.50
  17  -2   1    5.50    6.50
 -17  -2  -1   -3.70    2.90
  17   2   2    4.10    3.60
  17  -2   2    4.40    6.20
 -17  -2  -2    9.00    3.40
  17   2   3    2.10    3.80
  17  -2   3    4.80    6.20
 -17  -2  -3    3.20    3.40
  17   2   4   67.89    7.30
 -17  -2  -4   69.39    6.10
  17  -2   4   66.89    4.10
  17  -2   4   68.89   10.60
  17   2   5   59.29    7.30
  17  -2   5   49.10   10.60
  17  -2   5   49.99    3.60
  17   2   6   12.70    4.30
  17  -2   6   11.30    5.50
  17  -2   6   21.60    4.50
  17   2   7   25.60    4.90
  17  -2   7   22.60    5.80
  17  -2   7   26.70    2.80
  17   2   8   22.90    7.50
  17  -2   8   17.00    5.80
  17  -2   8   23.40    2.80
  17   2   9  224.98   11.90
  17  -2   9  209.08    6.20
  17  -2   9  204.38   12.20
  17  -2  10    5.90    6.70
  17  -2  11  103.79    3.70
 -17   3   9    0.60    1.40
 -17  -3   9   -1.60    1.60
 -17   3   8    9.30    2.30
 -17  -3   8   10.20    2.50
 -17  -3   8    3.30    3.00
  17  -3  -8   10.30    3.00
 -17   3   7    0.70    1.50
  17  -3  -7    5.70    3.00
 -17  -3   7   -0.10    1.70
 -17  -3   7    2.60    3.10
 -17   3   6   86.19    3.90
 -17  -3   6   86.09    4.00
  17  -3  -6   82.49    7.50
 -17   3   5   16.10    2.80
 -17  -3   5   10.80    1.90
 -17   3   4    1.40    1.70
 -17  -3   4   10.70    2.80
 -17   3   3    6.00    1.90
  17   3  -3    0.00    5.80
 -17  -3   3    4.00    1.80
  17   3  -2   32.40    8.20
 -17   3   2   44.40    3.60
 -17  -3   2   42.40    3.30
  17   3  -1   41.90    7.70
 -17   3   1   41.20    3.70
 -17  -3   1   38.30    3.40
 -17   3   0    9.80    2.20
  17   3   0    8.00    6.20
 -17  -3   0   10.60    2.10
  17   3   1    4.80    5.90
 -17   3  -1    6.50    2.10
  17  -3   1   12.40    9.20
 -17  -3  -1   16.20    3.30
 -17   3  -2    5.30    2.00
  17   3   2    2.70    3.90
  17  -3   2    3.30    7.40
 -17  -3  -2    5.80    2.20
  17   3   3   -6.50    3.70
 -17   3  -3    0.20    1.90
 -17  -3  -3   -3.20    2.10
  17  -3   3   -2.60    6.40
  17   3   4  397.26   13.50
  17  -3   4  390.56   15.60
 -17  -3  -4  385.76   10.10
  17   3   5    3.80    4.40
 -17  -3  -5    2.50    3.10
  17  -3   5   -5.90    6.00
  17   3   6    9.50    5.10
 -17  -3  -6    5.10    2.80
  17  -3   6    9.50    6.30
 -17   3  -7   10.20    2.70
 -18   0  14   65.29    3.30
 -18   0  13    1.40    1.50
 -18   0  12   35.60    3.50
 -18   0  11    1.20    3.30
 -18   0  10   56.69    4.40
 -18   0   9    1.40    2.00
 -18   0   8 1303.67   31.10
 -18   0   8 1340.77   30.90
 -18   0   7    0.60    2.00
 -18   0   7   -5.30    3.90
 -18   0   6  252.17    8.80
 -18   0   6  270.67   10.90
 -18   0   5   -1.40    2.10
 -18   0   4 1211.28   28.40
 -18   0   3   -2.20    1.90
  18   0  -2  318.67   14.40
 -18   0   2  321.47    9.70
  18   0  -1   -8.70    4.70
 -18   0   1   -0.80    2.00
  18   0   0    4.50    4.20
 -18   0   0   16.40    3.90
  18   0   0   14.70    2.90
  18   0   1   -2.10    2.50
  18   0   1   -4.20    3.70
  18   0   2   27.30    5.00
  18   0   2   29.30    4.50
  18   0   3   -0.90    2.20
  18   0   3   -5.90    3.50
  18   0   4    5.00    2.30
  18   0   4    2.20    4.20
  18   0   5    2.80    2.20
  18   0   5    0.10    4.50
  18   0   6 1683.63   43.00
  18   0   6 1720.83   38.00
  18   0   7   -3.30    4.20
  18   0   7    1.00    1.90
  18   0   7   -0.20    1.60
  18   0   8  122.49   10.20
  18   0   8  131.89    5.70
  18   0   8  126.49    5.30
  18   0   9   -0.30    1.50
  18   0   9    0.50    1.70
  18   0   9   -0.60    5.60
  18   0  10   13.50    2.70
  18   0  10    7.20    1.60
  18   0  10    6.80    5.80
  18   0  11   -1.50    6.90
  18   0  11   -0.10    1.40
  18   0  11   -1.20    1.50
  18   0  12   41.40    2.70
  18   0  13    0.50    1.30
 -18   1  14   -1.60    1.60
  18  -1 -14   -2.10    2.20
 -18   1  13   40.70    3.30
 -18  -1  13   30.30    3.90
  18  -1 -13   44.60    3.60
 -18  -1  13   31.10    4.60
 -18   1  12   20.50    3.00
 -18   1  12   28.80    4.10
 -18  -1  12   27.80    3.80
 -18  -1  12   18.30    4.30
  18  -1 -12   19.20    3.80
 -18  -1  12   28.00    3.70
 -18   1  11    4.30    2.40
 -18   1  11    3.00    1.80
 -18  -1  11    7.20    2.80
 -18  -1  11    4.50    2.20
  18  -1 -11    4.10    2.50
 -18  -1  11   10.30    2.60
 -18   1  10    0.90    2.30
 -18   1  10   -1.20    2.00
  18  -1 -10    1.50    2.50
 -18  -1  10   -4.70    2.60
 -18  -1  10   -0.10    2.20
 -18  -1  10   -2.30    2.90
 -18   1   9   14.30    2.70
 -18  -1   9   14.50    3.20
 -18  -1   9   18.20    4.30
 -18  -1   9   24.50    4.80
 -18   1   8    5.20    2.20
 -18   1   8    4.60    2.50
 -18  -1   8    5.70    3.40
 -18  -1   8    3.80    2.60
 -18  -1   8    4.50    3.10
 -18   1   7   18.20    4.20
 -18   1   7   22.10    4.50
  18  -1  -7   12.20    3.80
 -18  -1   7   16.70    4.00
 -18  -1   7   18.70    4.50
 -18  -1   7   21.70    5.50
 -18   1   6  269.67    9.10
 -18   1   6  286.07    9.20
 -18  -1   6  259.17   10.70
 -18  -1   6  270.77    9.90
 -18  -1   6  283.47    9.20
  18  -1  -6  277.07   10.50
 -18   1   5   34.00    4.20
 -18   1   5   27.10    4.70
 -18  -1   5   32.60    7.50
 -18  -1   5   26.10    4.60
 -18   1   4   37.40    5.10
 -18   1   4   33.30    4.50
 -18  -1   4   36.50    5.00
  18   1  -3    4.90    5.60
 -18   1   3    7.50    2.40
 -18  -1   3    5.70    2.50
 -18   1   2   17.20    4.20
  18   1  -2   36.90    8.00
 -18  -1   2   12.90    2.60
  18   1  -1   84.99    8.20
 -18   1   1   91.79    5.30
  18  -1  -1  107.79   11.80
 -18  -1   1   91.59    5.40
 -18   1   0    4.60    2.10
  18   1   0    1.40    3.90
  18  -1   0   -3.90    5.50
 -18  -1   0    2.60    2.30
 -18   1  -1   35.90    4.50
  18   1   1   43.20    6.50
 -18  -1  -1   42.10    4.60
  18  -1   1   35.30    8.30
  18  -1   1   36.80    3.70
  18   1   2  208.98   11.80
  18  -1   2  200.98    7.60
  18  -1   2  203.48   11.20
  18   1   3   77.09    7.70
  18  -1   3   79.39    4.80
  18  -1   3   85.29    8.70
  18   1   4   31.00    6.70
  18  -1   4   30.80    7.90
  18  -1   4   17.30    3.50
  18   1   5    0.50    3.60
  18  -1   5    0.70    1.80
  18  -1   5    4.70    4.30
  18   1   6    3.70    3.40
  18  -1   6    0.50    4.80
  18  -1   6    4.80    1.90
  18   1   7  511.45   17.80
  18  -1   7  532.75   13.70
  18  -1   7  532.45   18.90
  18   1   8   74.99    8.30
  18   1   8   53.89    5.00
  18  -1   8   59.79    9.40
  18   1   9   45.60    4.40
  18   1   9   39.40    9.20
  18  -1   9   43.80    3.20
  18  -1   9   41.40    9.70
  18   1  10  204.98   12.60
  18   1  10  191.38    6.20
  18  -1  10  183.78   12.00
  18  -1  10  199.28    6.10
  18   1  11    7.50    2.40
  18   1  11    6.00    8.70
  18  -1  11    2.20    7.60
  18  -1  11    7.10    1.50
  18   1  12   24.70    3.80
  18  -1  12   25.50    2.20
  18  -1  13   16.10    2.10
 -18   2  12   24.60    2.60
  18  -2 -12   16.50    3.70
 -18  -2  12   30.80    3.40
 -18  -2  12   22.50    3.40
 -18   2  11    4.30    1.60
 -18  -2  11    5.40    2.30
  18  -2 -11   14.10    3.50
 -18  -2  11    8.30    2.20
 -18   2  10   -1.40    2.80
 -18   2  10   -0.90    1.60
 -18  -2  10    3.00    2.30
  18  -2 -10    1.90    2.60
 -18  -2  10   -1.00    2.00
 -18   2   9  120.39    4.70
 -18   2   9  118.99    6.00
 -18  -2   9  118.29    5.40
 -18  -2   9  119.39    5.20
  18  -2  -9  126.69    5.60
 -18   2   8   20.80    4.70
 -18   2   8    7.10    1.90
  18  -2  -8   21.80    4.60
 -18  -2   8    5.40    2.30
 -18  -2   8    3.90    2.70
 -18   2   7  183.78    7.30
 -18   2   7  173.88    6.30
 -18  -2   7  164.98    6.50
  18  -2  -7  188.68    7.50
 -18  -2   7  171.48    7.20
 -18   2   6   14.60    3.00
 -18   2   6   24.10    3.50
  18  -2  -6   22.40    4.10
 -18  -2   6   24.90    5.80
 -18  -2   6   20.50    4.00
 -18   2   5  115.59    6.80
 -18   2   5  113.39    5.30
 -18   2   4  132.19    5.80
  18   2  -4  154.58   18.90
 -18  -2   4  124.59    6.10
 -18   2   3   63.19    5.80
 -18   2   3   51.99    4.30
  18   2  -3   43.80    9.60
 -18  -2   3   43.80    4.80
 -18   2   2   58.79    6.00
  18   2  -2   56.89    8.30
 -18   2   2   48.70    5.40
 -18  -2   2   61.09    5.20
  18   2  -1   30.30    7.40
 -18   2   1   13.80    3.40
 -18  -2   1   17.30    3.20
  18  -2  -1   30.00   11.00
 -18   2   0    3.60    3.20
  18   2   0    4.60    4.00
 -18  -2   0    2.40    2.90
  18  -2   0   -1.10    8.00
 -18   2  -1  144.09    7.00
  18   2   1  135.49    9.10
  18  -2   1  154.58   13.20
 -18  -2  -1  135.09    6.80
 -18   2  -2  236.08    9.20
  18   2   2  225.48   10.90
 -18  -2  -2  222.58    8.20
  18  -2   2  230.68   13.90
  18   2   3    7.70    3.80
  18  -2   3   -2.70    5.90
  18   2   4   16.80    4.20
  18  -2   4   11.80    5.90
  18   2   5  123.79    9.60
  18  -2   5  125.69    5.00
  18  -2   5  129.39   11.10
  18   2   6   12.20    4.70
  18  -2   6    7.20    1.70
  18  -2   6   15.00    6.50
  18   2   7  143.29    9.40
  18  -2   7  150.58   10.70
  18  -2   7  142.49    5.00
  18   2   8    4.10    5.40
  18  -2   8    9.90    2.30
  18  -2   8   16.00    6.10
  18   2   9   86.29   10.60
  18  -2   9   87.09   10.40
  18  -2   9   64.29    3.10
  18  -2  10  194.58    5.60
 -18   3   8    2.10    1.40
 -18  -3   8    5.40    1.90
 -18   3   7   -2.00    1.40
 -18  -3   7   -0.30    1.70
 -18   3   6   95.89    3.80
 -18  -3   6  101.59    5.20
 -18   3   5  159.88    5.50
 -18  -3   5  143.69    5.10
 -18   3   4   33.00    2.90
 -18  -3   4   23.60    2.80
 -18   3   3    2.90    1.70
  18   3  -3   -0.80    7.10
  18   3  -2   42.30    9.20
 -18   3   2   45.00    3.20
 -18  -3   2   40.00    3.40
 -18   3   1   20.20    2.80
  18   3  -1   15.50    5.10
 -18  -3   1   16.00    3.10
  18   3   0   50.29    7.60
 -18   3   0   52.49    3.50
 -18  -3   0   44.70    3.50
  18   3   1    5.70    4.20
 -18   3  -1    1.70    2.60
 -18  -3  -1    4.20    2.20
 -18   3  -2   32.20    3.10
  18   3   2   32.40    6.80
 -18  -3  -2   32.40    3.40
  18  -3   2   27.70    8.70
  18   3   3   65.09    7.10
 -18   3  -3   43.30    3.40
  18  -3   3   53.99   12.00
 -18  -3  -3   48.20    4.70
 -18   3  -4   49.00    3.40
  18   3   4   44.60    7.30
  18  -3   4   43.80   11.30
 -18  -3  -4   43.40    4.30
  18   3   5   10.50    5.10
 -18   3  -5   -2.20    1.90
  18  -3   5    0.90    9.80
 -18   3  -6    3.70    2.20
  19   0 -14   -2.50    3.90
 -19   0  14   -0.70    1.50
 -19   0  13    2.70    1.60
 -19   0  12  199.08    6.20
 -19   0  11    1.80    1.70
 -19   0  10   42.00    3.80
 -19   0   9   -2.80    2.30
 -19   0   8   55.79    4.20
 -19   0   7    3.60    2.20
 -19   0   6   27.90    4.10
 -19   0   5    2.60    2.20
 -19   0   4  168.38    6.70
 -19   0   3   -1.80    2.00
 -19   0   2   78.29    4.90
  19   0  -2   81.99   11.80
 -19   0   1   -1.90    2.00
  19   0  -1    8.70    5.50
 -19   0   0  958.10   22.70
  19   0   0  911.71   25.80
  19   0   1    2.20    2.50
  19   0   1   -3.30    4.10
  19   0   2  500.65   13.20
  19   0   3   -3.50    2.30
  19   0   3   -1.30    4.50
  19   0   4  334.67   14.00
  19   0   4  328.77    9.60
  19   0   5   -0.40    2.10
  19   0   5   -0.40    4.30
  19   0   6  444.46   11.80
  19   0   6  449.95   16.40
  19   0   7   -3.30    4.40
  19   0   7   -3.10    1.70
  19   0   8    4.20    4.60
  19   0   8    2.10    1.70
  19   0   9    0.30    1.60
  19   0   9   -0.80    4.90
  19   0  10  598.74   14.60
  19   0  10  597.04   19.20
  19   0  11    0.10    7.60
  19   0  11   -0.70    1.50
  19   0  12    5.20    1.50
  19   0  13    4.20    1.60
 -19   1  13    2.40    1.60
  19  -1 -13    2.10    2.50
 -19   1  12   59.79    3.30
 -19  -1  12   59.39    4.10
  19  -1 -12   59.29    4.00
 -19  -1  12   55.49    5.90
 -19   1  11  574.14   14.00
 -19   1  11  585.74   14.40
 -19  -1  11  581.64   14.20
  19  -1 -11  579.74   14.50
 -19  -1  11  584.54   14.60
 -19  -1  11  584.04   15.00
 -19   1  10    4.40    2.00
 -19   1  10    5.20    2.60
 -19  -1  10    7.00    2.80
 -19  -1  10    1.50    3.40
 -19  -1  10    1.60    2.20
  19  -1 -10    3.90    3.00
 -19   1   9   66.69    4.70
 -19   1   9   60.89    4.30
 -19  -1   9   72.19    4.70
 -19  -1   9   60.29    6.10
  19  -1  -9   57.19    5.70
 -19  -1   9   66.49    5.60
 -19   1   8  136.99    7.40
 -19   1   8  132.89    5.90
 -19  -1   8  132.79    7.30
 -19  -1   8  128.99    7.10
 -19  -1   8  129.09    6.00
  19  -1  -8  128.99    7.40
 -19   1   7   10.00    2.80
 -19   1   7   13.50    2.50
  19  -1  -7    6.60    4.20
 -19  -1   7   12.80    2.60
 -19  -1   7   12.90    5.00
 -19   1   6   -0.20    2.00
 -19   1   6    2.60    2.60
 -19  -1   6    1.10    2.30
 -19   1   5  237.48    8.20
 -19   1   5  231.88    8.30
 -19  -1   5  239.48    8.30
 -19   1   4  169.78    7.30
 -19   1   4  176.48    7.30
 -19  -1   4  181.68    7.30
  19   1  -3    1.50    7.00
 -19   1   3    4.00    2.00
 -19  -1   3    2.70    2.30
 -19   1   2  322.07   10.10
  19   1  -2  323.57   14.10
 -19  -1   2  338.77   10.30
  19   1  -1 1359.56   34.80
 -19   1   1 1375.36   31.80
  19  -1  -1 1414.96   37.20
 -19  -1   1 1382.76   31.80
 -19   1   0   93.39    5.20
  19   1   0   95.09    8.80
 -19  -1   0   98.19    5.60
  19  -1   0  104.89   11.20
 -19   1  -1    3.40    2.10
  19   1   1    6.30    4.10
  19  -1   1    6.80    5.70
 -19  -1  -1    5.20    2.60
 -19   1  -2  255.57    8.50
  19   1   2  242.78   11.70
  19  -1   2  258.97    8.00
  19  -1   2  263.77   13.50
  19   1   3  197.98   10.50
  19  -1   3  204.48    6.90
  19  -1   3  187.88   11.60
  19   1   4    1.30    4.10
  19  -1   4   -0.40    4.50
  19  -1   4    1.50    1.70
  19   1   5   29.10    6.70
  19  -1   5   21.80    3.30
  19  -1   5   18.70    5.30
  19   1   6   78.29    8.10
  19  -1   6   82.19    9.50
  19  -1   6   76.19    4.10
  19   1   7   30.10    7.50
  19  -1   7    9.40    5.20
  19  -1   7    8.60    2.20
  19   1   8   -0.30    4.90
  19  -1   8    0.20    7.10
  19  -1   8    0.40    1.50
  19   1   9  118.59   10.60
  19   1   9  127.59    7.70
  19  -1   9  119.59    5.40
  19  -1   9  131.39   13.50
  19   1  10    6.20    6.50
  19  -1  10    6.10    6.40
  19  -1  10    1.70    1.50
  19  -1  11    3.70    1.40
  19  -1  12   54.79    2.70
 -19   2  11    1.00    1.60
 -19  -2  11   -0.30    2.60
 -19  -2  10   -2.30    2.30
 -19  -2  10    2.80    2.80
  19  -2 -10   -4.90    3.00
 -19   2   9  193.48    6.90
 -19   2   9  185.48    5.70
  19  -2  -9  177.78    6.90
 -19  -2   9  167.38    6.60
 -19  -2   9  172.58    6.20
 -19   2   8   16.10    2.80
 -19   2   8   10.90    2.90
 -19  -2   8    8.20    3.40
 -19  -2   8   12.00    2.50
  19  -2  -8    6.90    3.60
 -19   2   7    3.70    2.90
 -19  -2   7    0.40    2.50
 -19   2   6   -0.70    2.80
 -19   2   6   -1.40    1.80
 -19  -2   6    0.60    2.60
 -19   2   5    0.50    1.90
 -19   2   5    2.70    3.00
 -19  -2   5    0.20    2.60
 -19   2   4    2.60    3.10
 -19   2   4    0.00    1.90
 -19  -2   4    0.10    2.70
 -19   2   3   78.09    6.40
  19   2  -3  104.09   11.40
 -19   2   3   70.49    6.00
 -19  -2   3   82.09    5.30
 -19   2   2   77.59    4.60
 -19   2   2   70.79    6.20
  19   2  -2   86.09    9.10
 -19  -2   2   86.99    5.90
 -19   2   1   -3.70    3.00
  19   2  -1    8.00    4.40
 -19  -2   1   -3.10    3.10
 -19   2   0   47.70    6.10
  19   2   0   43.50    7.40
 -19  -2   0   40.60    5.60
  19  -2   0   30.50    9.30
  19   2   1  356.96   13.50
 -19   2  -1  370.16   10.90
  19  -2   1  358.06   17.50
  19   2   2  185.18   10.00
 -19   2  -2  167.08    7.80
  19  -2   2  193.58   13.20
  19   2   3   92.09    7.90
  19  -2   3   87.69   11.10
  19   2   4  350.16   13.10
  19  -2   4  358.96   15.30
  19   2   5   33.70    8.10
  19  -2   5   33.60    9.20
  19   2   6    2.20    4.20
  19  -2   6    9.90    5.60
  19   2   7    3.30    4.70
  19  -2   7    5.60    5.60
  19   2   8   34.70    8.50
  19  -2   9  181.38   11.80
 -19   3   7    2.60    1.40
 -19  -3   7    3.90    2.40
 -19   3   6   84.69    3.30
 -19  -3   6   86.49    4.00
 -19   3   5    3.30    1.80
 -19  -3   5    2.50    2.10
 -19   3   4  156.68    4.90
 -19  -3   4  148.99    5.20
 -19   3   3    3.90    1.60
 -19  -3   3    8.30    2.20
 -19   3   2   99.19    4.00
 -19  -3   2   99.29    5.50
  19   3  -1    6.40    5.70
 -19   3   1    4.90    1.70
 -19   3   0   18.60    2.70
  19   3   0   40.20    8.10
 -19  -3   0   17.30    3.50
 -19   3  -1   10.90    2.10
  19   3   1    7.60    5.00
 -19  -3  -1    6.50    2.40
 -19   3  -2  133.29    4.70
  19   3   2  142.89    9.00
 -19  -3  -2  118.49    5.50
  19   3   3    8.40    4.80
 -19   3  -4   84.19    3.80
 -19   3  -5   11.90    2.00
 -20   0  13    0.00    1.40
 -20   0  12   10.70    2.60
 -20   0  11    0.20    1.60
 -20   0  10   27.30    3.40
 -20   0   9   -3.00    1.70
 -20   0   8   93.99    5.00
 -20   0   7    1.30    1.90
 -20   0   6   77.99    4.80
 -20   0   5   -0.50    2.00
 -20   0   4  397.36   11.40
 -20   0   3   -1.40    2.00
 -20   0   2   12.60    2.40
  20   0  -2   13.50   10.20
  20   0  -1    4.20    6.40
 -20   0   1    4.00    2.10
  20   0   0   64.99    9.80
 -20   0  -1   -0.20    2.00
  20   0   1   -2.90    4.80
  20   0   2  115.89    5.70
  20   0   2  118.89    9.80
  20   0   3   -3.60    4.70
  20   0   3   -2.60    2.30
  20   0   4  813.62   26.00
  20   0   4  826.72   19.60
  20   0   5    1.40    4.30
  20   0   5   -0.10    2.10
  20   0   6 1002.40   23.60
  20   0   6 1010.70   30.80
  20   0   7    3.00    4.70
  20   0   7    2.30    1.90
  20   0   8    7.00    1.90
  20   0   8    3.90    4.80
  20   0   9    3.20    1.60
  20   0   9    7.10    5.50
  20   0  10   59.99    9.80
  20   0  10   52.99    3.00
  20   0  11   -2.90    1.50
  20   0  12   53.29    2.80
 -20   1  12   58.99    3.30
  20  -1 -12   47.90    4.80
 -20   1  11    5.20    1.70
  20  -1 -11    4.50    3.10
 -20  -1  11    5.30    2.20
 -20   1  10    1.40    1.70
 -20   1  10   -3.20    3.20
 -20  -1  10    1.50    2.00
  20  -1 -10    2.30    3.20
 -20   1   9   73.19    4.90
 -20   1   9   84.39    4.50
 -20  -1   9   74.29    4.70
 -20  -1   9   83.49    6.20
  20  -1  -9   96.19    6.00
 -20   1   8   89.29    5.20
 -20   1   8   98.89    5.10
 -20  -1   8  120.29    7.40
 -20  -1   8   85.79    5.00
 -20   1   7   64.29    4.70
 -20   1   7   65.89    4.50
 -20  -1   7   69.19    4.80
 -20   1   6  121.09    5.70
 -20   1   6  115.79    6.40
 -20   1   5  366.66   10.80
 -20   1   5  364.56   10.80
 -20  -1   5  371.06   10.80
 -20   1   4   45.10    5.00
 -20   1   4   43.10    4.30
 -20  -1   4   50.79    4.80
 -20   1   3  321.47    9.90
 -20   1   3  336.97   10.20
 -20  -1   3  329.07   10.10
 -20   1   2    8.90    2.40
  20   1  -2    5.20    6.00
 -20  -1   2    3.00    2.50
  20   1  -1   59.19    9.20
 -20   1   1   61.19    4.50
  20  -1  -1   42.80    9.30
 -20  -1   1   67.29    4.80
 -20   1   0  155.18    6.30
  20   1   0  149.88   10.30
  20  -1   0  149.69   12.70
 -20  -1   0  162.88    6.40
  20   1   1   -0.90    4.30
 -20   1  -1    1.00    2.00
  20  -1   1    7.40    5.70
 -20  -1  -1    1.40    2.10
 -20   1  -2    1.30    2.00
  20   1   2    8.10    4.20
  20  -1   2    7.30    5.50
 -20  -1  -2    3.30    2.20
  20  -1   2    0.10    1.80
 -20   1  -3   18.30    3.80
  20   1   3   12.80    4.50
  20  -1   3   17.50    3.10
  20  -1   3   24.20    5.80
  20   1   4  190.28   10.10
  20  -1   4  179.48   11.40
  20  -1   4  178.38    6.30
  20   1   5  202.98   11.70
  20  -1   5  187.18    6.40
  20  -1   5  194.68   11.40
  20   1   6  119.69    9.00
  20  -1   6  106.99    9.60
  20  -1   6  108.09    4.50
  20   1   7  193.68   10.50
  20  -1   7  167.58   11.90
  20  -1   7  186.28    6.00
  20   1   8  141.39   10.80
  20  -1   8  132.59    4.90
  20   1   9    1.40    5.90
  20  -1   9    0.40    1.40
  20  -1   9    7.50    5.80
  20   1  10   91.79   17.20
  20  -1  10   92.49    3.50
  20  -1  10   89.19   11.60
  20  -1  11    5.70    1.40
 -20   2  10    8.30    1.80
 -20   2   9  166.98    6.30
 -20  -2   9  152.88    6.20
 -20   2   8  189.28    5.80
 -20   2   8  209.58    9.40
 -20  -2   8  165.98    7.10
 -20   2   7   15.70    2.80
 -20   2   7   23.00    5.00
 -20  -2   7   14.40    2.90
 -20   2   6   58.69    5.30
 -20   2   6   49.80    3.60
 -20  -2   6   50.49    4.80
 -20   2   5   82.59    5.90
 -20   2   5   85.59    4.30
 -20  -2   5   78.69    5.50
 -20   2   4    3.50    3.00
 -20   2   4    0.90    1.80
 -20  -2   4    5.50    3.10
 -20   2   3  493.25   13.10
 -20   2   3  521.15   13.60
 -20  -2   3  491.05   13.40
 -20   2   2   -0.10    2.00
 -20   2   2    2.50    2.90
  20   2  -2    6.40    5.90
 -20   2   1   22.40    3.60
  20   2  -1   24.20    5.50
 -20   2   1   22.70    5.40
 -20   2   0  177.38    7.50
  20   2   0  175.98   10.50
  20   2   1    9.80    4.50
 -20   2  -1   10.70    3.50
  20  -2   1   14.80    8.20
  20   2   2  224.68   10.50
  20  -2   2  212.48   14.40
  20   2   3   51.39    7.30
  20  -2   3   41.70   10.30
  20   2   4   56.99    7.00
  20  -2   4   58.79   11.60
  20   2   5  211.38   10.40
  20  -2   5  197.28   12.30
  20   2   6   51.19    7.90
  20  -2   6   35.00    6.60
  20   2   7  192.78   10.10
  20  -2   7  190.28   11.90
  20  -2   8  180.18   11.60
 -20   3   5   36.90    2.50
 -20   3   4    1.20    1.30
 -20  -3   4    0.00    3.20
 -20   3   3    3.80    1.50
 -20  -3   3    2.20    2.70
 -20   3   2   86.39    4.30
 -20  -3   2  125.89    4.90
 -20   3   1   27.70    3.50
 -20  -3   1   24.30    4.30
 -20   3   0   16.40    3.20
 -20   3  -1    7.30    1.60
 -20   3  -2   10.90    1.80
 -20   3  -3   36.60    2.80
 -20   3  -4   36.60    3.00
 -21   0  12   42.90    2.90
 -21   0  11   -0.10    1.50
 -21   0  10   13.20    2.40
 -21   0   9   -3.10    1.60
 -21   0   8  309.37    9.10
 -21   0   7   -3.50    1.90
 -21   0   6    1.70    1.90
 -21   0   5    1.40    1.90
 -21   0   4  299.57    9.40
 -21   0   3    2.40    2.70
 -21   0   2  161.58    6.50
 -21   0   1   -0.80    1.80
  21   0  -1   -5.30    7.30
 -21   0   0  599.74   15.30
  21   0   0  570.74   19.60
  21   0   1   -2.70    5.30
 -21   0  -1   -1.90    1.90
  21   0   2    9.70    5.00
 -21   0  -2   18.10    3.70
  21   0   3    2.80    2.40
  21   0   3   -6.60    4.50
  21   0   4   17.10    4.10
  21   0   4   18.90    5.20
  21   0   5    0.40    4.50
  21   0   5   -0.80    2.20
  21   0   6   27.70    3.40
  21   0   6   32.50    8.60
  21   0   7    2.00    1.80
  21   0   7   -6.70    4.60
  21   0   8    2.80    1.70
  21   0   8    0.70    5.00
  21   0   9    0.60    1.60
  21   0   9    3.90    5.70
  21   0  10  122.39    4.20
  21   0  10  108.09   12.90
  21   0  11    3.70    1.70
 -21   1  12   58.59    3.20
 -21   1  11   88.49    3.80
 -21  -1  11   88.69    4.70
 -21   1  10  401.06   10.30
 -21  -1  10  401.46   10.30
 -21   1   9    2.20    3.10
 -21   1   9    0.50    1.70
 -21  -1   9   -1.30    2.00
 -21   1   8    2.60    1.70
 -21   1   8    5.20    2.70
 -21  -1   8    6.90    2.20
 -21   1   7   45.80    4.60
 -21   1   7   40.50    3.70
 -21  -1   7   38.80    4.20
 -21   1   6   13.00    2.80
 -21   1   6   16.80    3.70
 -21  -1   6   16.20    3.90
 -21   1   5   20.10    4.20
 -21   1   5   29.90    4.00
 -21  -1   5   29.80    4.10
 -21   1   4   74.39    5.30
 -21   1   4   81.39    4.70
 -21  -1   4   73.69    7.90
 -21   1   3  167.68    6.90
 -21   1   3  158.28    6.50
 -21  -1   3  162.38    6.70
 -21   1   2    3.50    1.80
 -21   1   2    2.70    2.60
  21   1  -2    0.70    7.10
 -21  -1   2    3.00    2.30
 -21   1   1  223.28    7.70
  21   1  -1  237.38   12.70
 -21  -1   1  227.58    8.00
 -21   1   0  106.79    5.30
  21   1   0  123.79    9.90
 -21  -1   0  111.29    5.50
  21  -1   0  109.39   13.00
  21   1   1   34.70    8.20
 -21   1  -1   23.80    3.70
 -21  -1  -1   19.10    3.90
  21  -1   1   17.60    6.60
  21   1   2   15.10    4.80
 -21   1  -2   16.40    3.50
 -21  -1  -2   16.90    3.70
  21  -1   2   21.90    6.10
  21   1   3  172.08   10.70
 -21   1  -3  144.09    6.50
  21  -1   3  149.59   11.40
 -21   1  -4   87.79    4.80
  21   1   4   83.29    8.60
 -21  -1  -4   89.39    5.00
  21  -1   4   97.99   11.50
  21  -1   4   84.19    4.30
 -21   1  -5   40.10    3.90
  21   1   5   53.89    8.00
  21  -1   5   36.20    3.20
  21  -1   5   41.80    6.60
  21   1   6   -2.40    4.40
  21  -1   6    1.50    5.30
  21  -1   6    2.20    1.50
  21   1   7   50.99    8.10
  21  -1   7   44.10    3.10
  21  -1   7   40.50    8.80
  21   1   8    9.20    5.30
  21  -1   8   13.50    2.30
  21  -1   8    7.80    5.90
  21   1   9  100.49   10.20
  21  -1   9  100.69    3.70
  21  -1   9  104.89   10.40
 -21   1 -10   27.90    3.20
  21  -1  10   26.00    2.30
 -21   2   9    4.60    1.80
 -21   2   8   -0.30    1.60
 -21   2   7  116.39    4.40
 -21   2   6   12.00    3.70
 -21   2   6   19.60    2.90
 -21   2   5   50.69    3.40
 -21   2   5   42.60    5.40
 -21   2   4   23.50    5.40
 -21   2   4   20.20    3.20
 -21   2   3   75.59    5.80
 -21   2   3   65.49    3.90
  21   2  -2  168.38   12.80
 -21   2   2  180.58    7.20
 -21   2   2  167.68    6.50
 -21   2   1   46.40    3.70
 -21   2   1   57.49    5.40
  21   2  -1   58.39    9.60
  21   2   0   -4.50    6.50
 -21   2   0   -2.30    3.50
  21   2   1  478.35   19.80
  21  -2   1  495.15   20.40
  21   2   2   -1.50    5.60
  21  -2   2   -0.20    7.60
  21   2   3   14.70    4.50
  21  -2   3    9.40    7.00
  21   2   4   63.79    7.60
  21  -2   4   63.29   10.80
  21   2   5    7.60    4.50
  21  -2   5   -2.40    6.20
  21   2   6   11.90    4.80
  21  -2   6    3.60    6.10
 -21   3   3    3.90    1.50
 -21   3   2    1.00    1.40
 -21   3   1  117.79    3.90
 -21   3   0  127.19    4.10
 -21   3  -1   -2.80    1.50
 -21   3  -2   61.69    3.00
 -22   0  11   -0.50    1.40
 -22   0  10   37.50    3.00
 -22   0   9    0.70    1.60
 -22   0   8  235.98    7.40
 -22   0   7    1.90    2.20
 -22   0   6    0.30    1.80
 -22   0   5   -2.00    1.80
 -22   0   2  338.97   10.10
 -22   0   1    1.30    1.80
  22   0  -1    1.20    8.40
 -22   0   0   22.00    3.50
  22   0   0   23.70    7.10
  22   0   1    3.60    6.00
 -22   0  -1   -3.10    1.80
 -22   0  -2   32.40    3.70
  22   0   2   30.00    6.20
  22   0   3    6.20    5.10
  22   0   4   13.60    5.30
 -22   0  -4    9.40    2.00
  22   0   4    6.90    2.30
  22   0   5   -3.20    4.80
  22   0   5   -0.40    2.00
  22   0   6   20.30    3.10
  22   0   6   24.80    5.60
  22   0   7   -2.20    4.70
  22   0   7    1.70    1.80
  22   0   8   15.90    2.80
  22   0   8    8.90    5.70
  22   0   9    0.80    6.30
  22   0   9   -2.50    1.70
  22   0  10  160.88    5.00
 -22   1  11   28.70    2.80
 -22   1  10    7.60    1.60
 -22  -1  10   10.20    2.40
 -22   1   9  126.39    5.10
 -22  -1   9  128.99    5.20
 -22   1   8   18.20    2.90
 -22  -1   8   27.80    3.80
 -22   1   7    8.80    2.90
 -22   1   7    4.60    1.90
 -22  -1   7    3.50    2.20
 -22   1   6   47.30    3.70
 -22   1   6   44.70    4.40
 -22  -1   6   46.90    4.20
 -22   1   5   16.60    4.00
 -22   1   5    5.80    2.30
 -22  -1   5    8.60    2.40
 -22   1   4   92.59    5.20
 -22   1   4   81.79    4.70
 -22  -1   4   85.69    4.90
 -22   1   3   46.90    4.00
 -22   1   3   51.49    4.70
 -22  -1   3   47.60    4.40
 -22   1   2   -3.00    2.40
 -22   1   2    0.40    1.80
 -22  -1   2    0.40    2.20
 -22   1   1    6.30    2.10
  22   1  -1   13.80    6.90
 -22  -1   1    6.20    2.30
 -22   1   0   81.19    4.60
  22   1   0   89.49   10.10
  22  -1   0   88.19   14.90
 -22  -1   0   84.09    5.00
  22   1   1   14.20    5.10
 -22   1  -1   11.10    2.20
 -22  -1  -1   14.70    3.70
  22  -1   1    6.10    7.30
 -22   1  -2    2.40    1.90
  22   1   2    6.60    4.60
  22  -1   2    0.70    6.30
 -22  -1  -2    3.10    2.10
 -22   1  -3  522.45   13.70
  22   1   3  557.14   18.70
 -22  -1  -3  536.85   13.70
  22  -1   3  539.25   18.70
  22   1   4   18.10    5.20
 -22   1  -4   21.00    3.30
 -22  -1  -4   22.50    3.50
  22  -1   4   10.50    5.90
  22   1   5   64.89    8.90
 -22   1  -5   78.19    4.10
 -22  -1  -5   74.89    4.30
  22  -1   5   69.29    3.50
  22  -1   5   55.19   10.00
 -22   1  -6    1.70    1.80
  22   1   6    1.10    4.90
 -22  -1  -6    0.80    1.90
  22  -1   6    2.60    1.50
  22  -1   6    3.40    5.50
  22   1   7  127.59    9.50
 -22   1  -7  113.49    4.70
 -22  -1  -7  115.39    4.80
  22  -1   7  115.89    4.20
  22  -1   7  111.79   10.10
  22   1   8  153.18   10.10
 -22   1  -8  137.59    5.50
  22  -1   8  139.59    4.50
 -22  -1  -8  146.29    6.70
  22  -1   8  142.59   10.90
 -22   1  -9   23.60    3.10
 -22  -1  -9   23.40    3.10
  22  -1   9   23.00    2.10
 -22   2   8    6.50    1.80
 -22   2   7    0.40    1.60
 -22   2   6   22.80    2.70
 -22   2   5    4.20    1.80
 -22   2   4   51.89    3.40
 -22   2   3  304.37    9.30
 -22   2   2   20.00    2.80
 -22   2   1   59.89    3.70
  22   2  -1   67.19   11.20
 -22   2   0  148.99    5.40
  22   2   0  165.38   10.60
 -22   2  -1   81.39    4.00
  22   2   1   77.99    8.70
  22   2   2   41.50    7.50
  22  -2   2   38.40   10.40
  22   2   3   35.70    7.60
  22  -2   3   59.19   12.50
  22   2   4   43.70    7.80
  22  -2   4   75.59   11.10
  22   2   5  224.58   10.70
 -23   0  10   -0.80    1.40
 -23   0   9   -0.30    1.60
 -23   0   8  121.59    4.70
 -23   0   7   -1.50    1.60
 -23   0   6   32.00    3.60
 -23   0   5    0.50    1.70
 -23   0   4  121.89    5.30
 -23   0   3   -3.30    1.80
 -23   0   2   21.60    3.30
 -23   0   1   -0.10    1.90
  23   0   0   -2.50    7.90
 -23   0   0   -0.40    1.80
 -23   0  -1    2.50    1.90
  23   0   1    2.80    6.60
  23   0   2    0.50    5.60
 -23   0  -2    0.20    1.80
 -23   0  -3    0.40    1.60
  23   0   3    1.80    5.60
 -23   0  -4   22.10    3.00
  23   0   4   20.40    5.80
  23   0   5   -1.20    5.00
 -23   0  -5   -1.20    1.60
 -23   0  -6  319.37    8.80
  23   0   6  324.77   13.30
 -23   0  -7   -0.90    1.40
  23   0   7    0.30    5.60
  23   0   8   22.00    6.40
 -23   0  -8   20.00    2.60
 -23   0  -9    1.60    1.40
 -23   1  10   28.40    2.80
 -23   1   9  116.49    4.20
 -23  -1   9  109.89    4.90
 -23   1   8    4.90    1.70
 -23  -1   8    5.30    2.20
 -23   1   7  132.09    4.90
 -23  -1   7  133.99    5.30
 -23   1   6  148.29    5.30
 -23   1   6  124.09    8.30
 -23  -1   6  138.99    5.60
 -23   1   5   94.19    5.10
 -23   1   5   96.89    4.60
 -23  -1   5  103.09    4.90
 -23   1   4   56.29    3.80
 -23   1   4   63.99    4.60
 -23  -1   4   49.99    4.10
 -23   1   3   71.19    4.60
 -23   1   3   58.99    4.10
 -23  -1   3   66.49    4.40
 -23   1   2    3.30    2.50
 -23   1   2    2.20    1.90
 -23  -1   2    2.80    2.10
 -23   1   1   22.70    3.90
 -23   1   1   22.20    3.40
 -23  -1   1   23.40    3.80
  23   1   0    2.30    7.20
 -23   1   0    9.10    2.10
 -23  -1   0    8.50    2.40
 -23   1  -1   26.40    3.40
 -23  -1  -1   24.70    3.70
  23  -1   1    6.00    9.10
  23   1   2   61.29   12.80
 -23   1  -2   70.09    4.10
  23  -1   2   81.69   11.80
 -23  -1  -2   68.89    4.30
 -23   1  -3  104.29    4.60
  23   1   3   95.09    9.70
  23  -1   3  111.99   11.20
 -23  -1  -3   93.49    4.70
  23   1   4   84.39    9.30
 -23   1  -4   74.49    4.00
 -23  -1  -4   88.89    4.30
  23  -1   4   77.59   10.20
  23   1   5  280.77   12.30
 -23   1  -5  274.67    7.80
  23  -1   5  265.17   13.10
 -23  -1  -5  274.67    7.80
  23   1   6   38.50    8.80
 -23   1  -6   55.39    3.40
  23  -1   6   61.99    9.60
 -23  -1  -6   54.39    3.60
 -23   1  -7  163.68    5.30
  23   1   7  159.78   10.30
 -23  -1  -7  161.88    5.30
  23  -1   7  170.28   11.40
 -23   1  -8   13.50    2.00
 -23  -1  -8   17.60    3.00
 -23   2   7   39.30    4.20
 -23   2   6   15.80    2.70
 -23   2   5   70.89    3.30
 -23   2   4   69.29    3.60
 -23   2   3    4.10    1.70
 -23   2   2   64.19    3.50
 -23   2   1   15.60    2.60
 -23   2   0  112.69    4.50
  23   2   1   13.70    7.50
  23   2   2  105.69    9.60
 -23   2  -2  104.59    4.10
 -24   0   9    1.70    1.50
 -24   0   8   16.60    2.70
 -24   0   7    0.70    1.70
 -24   0   6   67.09    3.80
 -24   0   5   -4.40    1.60
 -24   0   4   60.59    3.90
 -24   0   3    1.70    1.70
 -24   0   2  511.75   13.20
 -24   0   1    0.40    1.70
 -24   0   0  426.06   11.40
 -24   0  -1   -2.10    1.70
  24   0   1   -3.40    7.70
 -24   0  -2  522.65   13.00
  24   0   2  507.25   18.30
 -24   0  -3   -1.70    1.50
  24   0   3   -5.00    5.90
 -24   0  -4    3.20    2.00
  24   0   4   -1.70    5.60
 -24   0  -5    0.10    1.40
  24   0   5    3.30    5.80
 -24   0  -6   25.70    2.60
  24   0   6   47.50    9.10
 -24   0  -7    0.30    1.70
 -24   0  -8    1.60    1.40
 -24   1   9   78.49    3.50
 -24   1   8    3.70    1.70
 -24   1   7    6.50    2.60
 -24  -1   7    7.00    2.30
 -24   1   6   25.30    3.00
 -24  -1   6   17.80    3.60
 -24   1   5    1.30    1.70
 -24  -1   5   -0.80    2.00
 -24   1   4   16.50    3.40
 -24   1   4   16.00    3.10
 -24  -1   4   15.00    3.60
 -24   1   3   57.09    3.70
 -24   1   3   56.99    4.60
 -24  -1   3   54.69    4.00
 -24   1   2  251.17    7.60
 -24   1   2  254.87    7.70
 -24  -1   2  266.27    7.90
 -24   1   1  172.48    6.20
 -24   1   1  179.18    6.20
 -24  -1   1  181.98    6.30
  24   1   0  219.18   16.10
 -24   1   0  219.58    6.80
 -24   1   0  211.78    6.80
 -24  -1   0  214.18    6.90
 -24   1  -1    6.60    1.70
  24   1   1    4.70    7.20
 -24  -1  -1    6.70    2.00
  24   1   2   54.49    9.90
  24  -1   2  100.69   15.70
 -24  -1  -2   62.39    4.00
 -24   1  -3    6.70    2.00
  24   1   3    6.60    5.90
  24  -1   3   27.70    8.50
 -24  -1  -3    6.50    1.90
 -24   1  -4    0.10    1.70
  24   1   4   -2.70    5.70
  24  -1   4    6.20    7.50
 -24  -1  -4    2.00    1.80
 -24   1  -5   54.29    3.50
  24   1   5   55.99    9.00
 -24  -1  -5   56.79    3.90
  24  -1   5   74.19   11.10
 -24   1  -6    3.20    1.70
 -24  -1  -6    5.30    1.90
 -24   1  -7    2.20    1.90
 -24  -1  -7    1.40    1.90
 -24   2   5   27.40    3.00
 -24   2   4    6.70    1.70
 -24   2   3  113.59    4.10
 -24   2   2   27.00    2.70
 -24   2   1    5.60    1.70
 -24   2   0   29.70    2.60
 -24   2  -1  119.09    4.20
 -24   2  -2    6.80    1.70
 -24   2  -3   -0.40    1.50
 -24   2  -4  109.09    3.80
 -25   0   8   22.90    2.70
 -25   0   7   -2.00    1.40
 -25   0   6   71.29    3.70
 -25   0   5   -0.70    2.00
 -25   0   4  136.19    5.00
 -25   0   3   -2.20    1.60
 -25   0   2   -0.50    1.60
 -25   0   1    0.50    1.60
 -25   0   0    7.90    1.70
 -25   0  -1   -0.70    2.00
  25   0   2  123.09   13.70
 -25   0  -2  118.69    5.00
 -25   0  -3   -0.40    1.40
  25   0   3    0.10    7.30
  25   0   4   19.10    7.20
 -25   0  -4   17.20    2.50
 -25   0  -5   -0.30    1.30
 -25   0  -6  520.95   12.30
 -25   0  -7   -1.40    1.30
 -25   1   7   14.00    2.80
 -25   1   6   87.99    3.90
 -25  -1   6   87.59    4.80
 -25   1   5  275.47    7.50
 -25  -1   5  257.37    7.50
 -25   1   4   90.59    4.20
 -25  -1   4   90.89    4.50
 -25   1   3   50.49    3.40
 -25  -1   3   55.29    4.20
 -25   1   2   27.70    4.40
 -25   1   2   20.70    3.00
 -25  -1   2   21.80    3.80
 -25   1   1   27.00    3.10
 -25   1   1   38.60    4.10
 -25  -1   1   31.20    3.60
 -25   1   0    7.80    2.50
 -25   1   0    6.60    1.80
 -25  -1   0    7.00    2.10
 -25   1  -1   -0.20    2.30
 -25   1  -1    0.40    1.70
 -25  -1  -1    0.80    2.10
 -25   1  -2   23.50    2.90
 -25   1  -2   23.00    3.40
 -25  -1  -2   19.00    3.90
 -25   1  -3  119.99    6.30
 -25   1  -3  121.79    4.90
 -25  -1  -3  118.69    4.70
 -25   1  -4  311.27    8.20
 -25  -1  -4  315.47    8.30
 -25   1  -5    4.00    1.80
 -25  -1  -5    2.50    2.10
 -25   2   1    6.70    1.80
 -25   2   0    5.60    1.70
 -26   0   6    0.60    1.50
 -26   0   5   -0.90    1.50
 -26   0   4  122.29    4.80
 -26   0   3   -2.80    1.40
 -26   0   2  112.89    4.50
 -26   0   1   -2.70    1.90
 -26   0   0  141.39    5.00
 -26   0  -1    0.30    1.50
 -26   0  -2  103.09    3.90
 -26   0  -3   -1.30    2.00
 -26   0  -5    1.30    1.40
 -26   1   5    4.00    1.80
 -26   1   4    1.60    1.80
 -26   1   3   26.60    3.00
 -26  -1   3   15.00    2.40
 -26   1   2  173.88    5.40
 -26  -1   2  168.58    5.70
 -26   1   1  110.99    4.10
 -26  -1   1   90.49    4.40
 -26   1   0  107.79    4.20
 -26  -1   0  106.79    4.60
 -26   1  -1   12.30    2.90
 -26  -1  -1   14.00    2.30
 -26   1  -2    1.70    1.80
 -26  -1  -2   -1.80    2.10
 -26   1  -3   19.50    3.00
 -27   0   4   25.40    2.60
 -27   0   3    1.20    1.50
 -27   0   2   84.29    3.60
 -27   0   1    0.50    1.50
 -27   0   0   36.90    2.90
 -27   0  -1   -2.10    1.40
_computing_structure_solution     'SHELXT 2014/4 (Sheldrick, 2014)'
;
_shelx_hkl_checksum     2287
_shelx_res_file
;
TITL skm090_a.res in P2(1)/c
CELL  1.54178  22.0438   3.8343  15.0141   90.000   92.427   90.000
ZERR    4.000   0.0004   0.0001   0.0003    0.000    0.001    0.000
LATT 1
SYMM -X, 1/2+Y, 1/2-Z
SFAC C  H  N  O  Cl Na
UNIT 40  36  20  8  4  4
REM Old TITL skm090 in P2(1)/c
REM SHELXT solution in P2(1)/c
REM R1 0.126,  Rweak 0.003,  Alpha 0.016,  Orientation as input
REM Formula found by SHELXT:  C10 N5 O3 Cl
L.S. 5
ACTA 144
BOND $H
FMAP 2
PLAN 5
CONF
MPLA N1 > N4 C1
MPLA C2 C3 C4
MPLA C5 > C10
EQIV $1 -x+2, y-1/2, -z+3/2
HTAB O1 N3_$1
EQIV $2 x, -y+5/2, z+1/2
HTAB O1 N2_$2
HTAB O2 N5
SIZE 0.041 0.111 0.294
TEMP -123
WGHT    0.048700    0.498200
FVAR       0.67805
CL1   5    0.495156    0.107165    0.357177    11.00000    0.02202    0.03231 =
         0.03930   -0.00037   -0.00439   -0.00816
N1    3    0.863671    1.031791    0.430872    11.00000    0.01786    0.02473 =
         0.01920    0.00042    0.00023   -0.00115
N2    3    0.918343    1.147318    0.460470    11.00000    0.01939    0.02484 =
         0.02158    0.00010    0.00007   -0.00148
N3    3    0.926113    1.074927    0.545722    11.00000    0.01959    0.02514 =
         0.02142   -0.00107   -0.00174   -0.00236
N4    3    0.876801    0.909108    0.574243    11.00000    0.01902    0.02426 =
         0.01914   -0.00029   -0.00079   -0.00167
N5    3    0.749231    0.508694    0.656612    11.00000    0.02677    0.05839 =
         0.02924    0.01608   -0.00048   -0.00560
C1    1    0.839428    0.887070    0.501937    11.00000    0.01706    0.01781 =
         0.01787   -0.00102    0.00068    0.00202
C2    1    0.779180    0.725907    0.501398    11.00000    0.01807    0.01807 =
         0.02206    0.00214    0.00189    0.00178
C3    1    0.761109    0.606579    0.587103    11.00000    0.01612    0.03005 =
         0.02603    0.00413   -0.00292   -0.00149
C4    1    0.744731    0.682779    0.425906    11.00000    0.01950    0.02137 =
         0.02217    0.00081    0.00222    0.00025
AFIX  43
H4    2    0.762878    0.757933    0.372936    11.00000   -1.20000
AFIX   0
C5    1    0.683650    0.537790    0.413238    11.00000    0.01874    0.01872 =
         0.02373    0.00078   -0.00088    0.00130
C6    1    0.666148    0.411696    0.328197    11.00000    0.02258    0.02623 =
         0.02302    0.00029    0.00071    0.00242
AFIX  43
H6    2    0.694082    0.421419    0.281784    11.00000   -1.20000
AFIX   0
C7    1    0.608835    0.273402    0.310876    11.00000    0.02433    0.02347 =
         0.02499   -0.00271   -0.00485    0.00144
AFIX  43
H7    2    0.597729    0.183498    0.253520    11.00000   -1.20000
AFIX   0
C8    1    0.567951    0.268053    0.378361    11.00000    0.01903    0.01897 =
         0.03110    0.00196   -0.00393   -0.00182
C9    1    0.583735    0.393339    0.463023    11.00000    0.02014    0.02998 =
         0.02626    0.00132    0.00284    0.00051
AFIX  43
H9    2    0.555286    0.387044    0.508789    11.00000   -1.20000
AFIX   0
C10   1    0.641307    0.527282    0.479929    11.00000    0.02320    0.02625 =
         0.02326   -0.00276   -0.00138    0.00011
AFIX  43
H10   2    0.652255    0.613454    0.537718    11.00000   -1.20000
AFIX   0
NA1   6    0.927114    0.788498    0.721908    11.00000    0.02462    0.02554 =
         0.02046   -0.00108   -0.00198    0.00220
O1    4    0.992261    0.970412    0.842667    11.00000    0.02106    0.02458 =
         0.01756   -0.00011    0.00006    0.00447
AFIX   3
H1A   2    1.014581    0.814747    0.865895    11.00000   -1.20000
H1B   2    0.971738    1.076818    0.879909    11.00000   -1.20000
AFIX   0
O2    4    0.869256    0.285885    0.755831    11.00000    0.02520    0.03228 =
         0.01745   -0.00188   -0.00217    0.00327
AFIX   3
H2A   2    0.866386    0.334025    0.810066    11.00000   -1.20000
H2B   2    0.832625    0.239501    0.743407    11.00000   -1.20000
AFIX   0
HKLF 4
REM  skm090_a.res in P2(1)/c
REM R1 =  0.0320 for    2249 Fo > 4sig(Fo)  and  0.0382 for all    2560 data
REM    172 parameters refined using      0 restraints
END
WGHT      0.0486      0.4996
REM Highest difference peak  0.358,  deepest hole -0.373,  1-sigma level  0.053
Q1    1   0.8374  0.3703  0.7158  11.00000  0.05    0.36
Q2    1   0.8075  0.7998  0.5008  11.00000  0.05    0.30
Q3    1   0.6792  0.4225  0.3796  11.00000  0.05    0.26
Q4    1   0.6689  0.5249  0.3680  11.00000  0.05    0.25
Q5    1   0.8491  0.9482  0.4631  11.00000  0.05    0.24
;
_shelx_res_checksum     7338
_shelxl_version_number     2014/6
