# Supplementary material for: Crystal structure of poly[di-μ-aqua-{5-[(1Z)-2-(4-chloro­phen­yl)-1-cyano­ethenyl]-1,2,3,4-tetra­zol-1-ido-κN 1}sodium]
Source: Acta Crystallogr E Crystallogr Commun. 2015 Apr 9;71(Pt 5):m102–3. doi: 10.1107/S2056989015006325 (PMC4420058; doi:10.1107/S2056989015006325)
Supplement: Supplementary file 2 [file e-71-0m102-Isup2.hkl]

#
# h,k,l, Fc-squared, Fo-squared, sigma(Fo-squared), status flag
#
data_I
_shelx_title ' skm090_a.res in P2(1)/c'
_shelx_refln_list_code          4
_shelx_F_calc_maximum      147.40
_exptl_crystal_F_000       592.00
_reflns_d_resolution_high  0.7999

loop_
 _space_group_symop_operation_xyz
 'x, y, z'
 '-x, y+1/2, -z+1/2'
 '-x, -y, -z'
 'x, -y-1/2, z-1/2'

_cell_length_a    22.0438
_cell_length_b     3.8343
_cell_length_c    15.0141
_cell_angle_alpha  90.000
_cell_angle_beta   92.427
_cell_angle_gamma  90.000

_shelx_F_squared_multiplier     1.000

loop_
 _refln_index_h
 _refln_index_k
 _refln_index_l
 _refln_F_squared_calc
 _refln_F_squared_meas
 _refln_F_squared_sigma
 _refln_observed_status
   1   0   0       1181.22       1106.56        23.71 o
   2   0   0       2104.78       1889.93        40.46 o
   3   0   0       2411.79       2362.68        35.99 o
   4   0   0        155.04        145.31         6.09 o
   5   0   0       6397.79       6443.34        96.96 o
   6   0   0        582.58        596.65        12.62 o
   7   0   0       1548.51       1530.21        51.22 o
   8   0   0       8367.97       9218.28       139.48 o
   9   0   0          7.51          8.11         2.51 o
  10   0   0          5.52         10.17         3.24 o
  11   0   0       4600.90       5109.76        75.26 o
  12   0   0      10899.94      11525.23       228.40 o
  13   0   0        459.35        535.97        15.12 o
  14   0   0       5925.16       5997.06       124.95 o
  15   0   0        401.98        382.62        12.01 o
  16   0   0       5167.57       5042.13        85.25 o
  17   0   0        353.74        354.73        11.71 o
  18   0   0         26.10         28.62         6.89 o
  19   0   0       2055.13       2041.13        50.45 o
  20   0   0        125.04        141.36        21.32 o
  21   0   0       1393.98       1281.32        31.54 o
  22   0   0         36.27         48.62         6.83 o
  23   0   0          1.63         -1.72         3.82 o
  24   0   0        926.73        926.71        24.80 o
  25   0   0         17.96         17.18         3.70 o
  26   0   0        260.09        307.53        10.88 o
  27   0   0         89.48         80.26         6.31 o
   1   1   0        267.88        319.20         5.82 o
   2   1   0       1708.43       1919.39        25.28 o
   3   1   0       7491.31       8353.19       102.83 o
   4   1   0        529.25        508.86        10.90 o
   5   1   0       2052.22       2159.41        28.62 o
   6   1   0        756.22        772.07        12.06 o
   7   1   0         59.77         63.58         3.70 o
   8   1   0       1701.36       1836.12        20.37 o
   9   1   0        551.52        696.60        11.73 o
  10   1   0       1107.18        961.67        12.92 o
  11   1   0        146.35        102.31         6.17 o
  12   1   0        472.30        406.35         9.32 o
  13   1   0        185.42        189.71         7.09 o
  14   1   0         56.87         63.45         6.60 o
  15   1   0         69.51         61.32         6.12 o
  16   1   0        289.63        305.19         7.73 o
  17   1   0         91.78         93.70         5.28 o
  18   1   0          1.50          4.79         3.05 o
  19   1   0        203.65        209.85         7.26 o
  20   1   0        381.14        341.36         8.52 o
  21   1   0        240.79        241.47         7.47 o
  22   1   0        157.64        181.68         6.82 o
  23   1   0         24.54         17.75         3.66 o
  24   1   0        462.81        468.65         8.33 o
  25   1   0         15.96         15.31         2.61 o
  26   1   0        224.65        233.47         6.75 o
   0   2   0         49.87         57.86        11.53 o
   1   2   0         49.64         32.12         4.51 o
   2   2   0          8.45         12.98         2.87 o
   3   2   0        634.63        656.00        22.07 o
   4   2   0        425.12        391.50        10.33 o
   5   2   0         74.12         85.70         7.31 o
   6   2   0       4044.15       4514.45        60.74 o
   7   2   0        261.36        294.49        12.35 o
   8   2   0       1077.23       1050.35        17.61 o
   9   2   0        205.96        208.38         6.46 o
  10   2   0          9.52          7.33         3.68 o
  11   2   0          5.75          7.35         4.13 o
  12   2   0        180.88        181.96        10.34 o
  13   2   0        160.97        148.59        12.31 o
  14   2   0         22.11         24.43         4.84 o
  15   2   0         49.14         47.14         7.28 o
  16   2   0        141.22        120.10         8.72 o
  17   2   0         36.54         29.72         4.71 o
  18   2   0         12.84          6.25         4.01 o
  19   2   0         86.43         92.89         7.31 o
  20   2   0        398.90        384.79        13.27 o
  21   2   0          0.67         -6.68         6.70 o
  22   2   0        360.70        332.04        17.82 o
  23   2   0        246.47        245.11         9.79 o
  24   2   0         58.28         64.60         5.66 o
  25   2   0          6.12         12.18         3.70 o
   1   3   0         20.17         18.81         2.84 o
   2   3   0        122.78        134.43         6.17 o
   3   3   0         22.08         24.51         4.05 o
   4   3   0        708.71        707.09        11.74 o
   5   3   0        516.60        519.65         9.80 o
   6   3   0        403.83        400.99         8.00 o
   7   3   0          0.08          0.42         2.54 o
   8   3   0        341.94        353.81         6.90 o
   9   3   0       1012.76       1025.14        13.52 o
  10   3   0        199.68        198.45         6.08 o
  11   3   0        583.27        571.63         8.82 o
  12   3   0         38.24         31.80         3.34 o
  13   3   0         50.99         43.94         5.48 o
  14   3   0          1.34          1.83         6.38 o
  15   3   0        258.90        243.58         7.24 o
  16   3   0        412.74        408.83         8.98 o
  17   3   0         31.11         21.78         3.21 o
  18   3   0        111.46        106.67         5.12 o
  19   3   0         51.82         45.87        13.02 o
  20   3   0         42.26         35.67         6.96 o
  21   3   0        306.29        276.65         8.92 o
   0   4   0          2.35          1.77         3.70 o
   1   4   0        168.97        180.33         8.48 o
   2   4   0         95.28        105.79         4.86 o
   3   4   0        429.01        424.39         8.03 o
   4   4   0        121.62        127.27         8.08 o
   5   4   0        376.57        359.36         7.26 o
   6   4   0        145.95        156.93         5.06 o
   7   4   0        181.21        180.85         5.34 o
   8   4   0         49.31         59.03         6.91 o
   9   4   0        303.09        300.95         6.33 o
  10   4   0         70.89         77.30         4.65 o
  11   4   0         90.39        111.36         4.72 o
  12   4   0        371.56        390.32        10.46 o
  13   4   0        219.09        212.70         8.27 o
  14   4   0          1.00          2.61         3.26 o
  15   4   0        216.52        198.78         7.61 o
 -26   1   1        225.43        222.93        22.29 o
 -25   1   1         60.21         69.36         6.30 o
 -24   1   1        371.07        387.00         7.83 o
 -23   1   1         41.30         49.45         4.62 o
 -22   1   1         22.59         15.85         4.40 o
 -21   1   1        517.11        494.56        11.06 o
 -20   1   1        156.94        135.32         8.96 o
 -19   1   1       2992.79       3006.17        36.63 o
 -18   1   1        217.22        200.46         7.46 o
 -17   1   1        875.70        931.80        14.63 o
 -16   1   1          5.63          1.01         3.09 o
 -15   1   1        161.73        146.59         5.44 o
 -14   1   1       1434.22       1507.15        16.43 o
 -13   1   1        242.50        213.07         6.58 o
 -12   1   1         26.86         41.10         5.28 o
 -11   1   1       1004.84       1015.78        15.83 o
 -10   1   1        348.72        280.67         6.94 o
  -9   1   1        969.43       1022.73        12.10 o
  -8   1   1        277.83        300.42         6.85 o
  -7   1   1       3601.23       3631.98        55.97 o
  -6   1   1         58.10         66.20         3.42 o
  -5   1   1       4998.62       5204.78        65.53 o
  -4   1   1       5712.76       6499.53       103.85 o
  -3   1   1      20969.37      21450.83       261.46 o
  -2   1   1       7242.73       7958.01       156.30 o
  -1   1   1       2331.18       2610.13        33.57 o
   0   1   1          3.32         -0.90         1.14 o
   1   1   1       3546.14       3896.42        49.18 o
   2   1   1       1224.93       1236.10        20.28 o
   3   1   1       5448.24       5787.75        71.65 o
   4   1   1         74.55         67.57         2.31 o
   5   1   1       7121.29       7750.58        95.92 o
   6   1   1        309.55        336.58         6.66 o
   7   1   1        485.92        518.65         8.69 o
   8   1   1         36.95         38.80         4.12 o
   9   1   1       4916.83       5528.94        55.15 o
  10   1   1        260.92        260.70         7.59 o
  11   1   1         43.91         44.43         5.36 o
  12   1   1         63.60         69.15         6.12 o
  13   1   1        128.33        120.21         6.62 o
  14   1   1        770.36        715.39        15.72 o
  15   1   1        377.62        366.65        10.87 o
  16   1   1        115.50         93.68        11.02 o
  17   1   1        191.30        194.62        10.09 o
  18   1   1         99.49         84.05         4.77 o
  19   1   1         18.45         10.79         3.19 o
  20   1   1          2.12          3.54         2.90 o
  21   1   1         48.82         50.07         6.84 o
  22   1   1         26.25         25.95         3.75 o
  23   1   1         49.17         52.60        10.72 o
  24   1   1         25.65         14.05         2.77 o
  25   1   1          0.29          0.77         2.49 o
  26   1   1         27.90         29.13         3.92 o
 -25   2   1         20.99         14.57         3.92 o
 -24   2   1          2.36         12.18         3.70 o
 -23   2   1         26.27         33.93         5.66 o
 -22   2   1        118.74        132.00         7.94 o
 -21   2   1        121.50        111.61         9.31 o
 -20   2   1         56.06         49.82         5.72 o
 -19   2   1          7.22         -1.02         7.35 o
 -18   2   1         42.42         41.43         9.17 o
 -17   2   1        501.02        461.05        10.72 o
 -16   2   1         39.58         45.95         6.04 o
 -15   2   1          0.43          6.50         6.05 o
 -14   2   1         50.36         35.98         5.83 o
 -13   2   1         39.54         37.33         7.67 o
 -12   2   1        210.20        233.53         7.27 o
 -11   2   1          1.12         -0.85         3.27 o
 -10   2   1       1205.42       1213.69        15.48 o
  -9   2   1        378.36        434.10         8.38 o
  -8   2   1       2811.45       2939.72        33.58 o
  -7   2   1          5.29         12.40         5.23 o
  -6   2   1          2.31          5.06         4.80 o
  -5   2   1       4212.01       4552.05        60.76 o
  -4   2   1        336.62        367.85        10.07 o
  -3   2   1        349.44        338.42         8.33 o
  -2   2   1        872.75        833.43        13.27 o
  -1   2   1         32.78         32.15         5.41 o
   0   2   1       2055.61       2098.82        31.18 o
   1   2   1        329.26        382.64        10.67 o
   2   2   1       2914.16       2855.24        49.45 o
   3   2   1       2896.41       3120.77        38.92 o
   4   2   1       2666.37       2816.38        34.30 o
   5   2   1        240.81        177.53         7.63 o
   6   2   1       1567.47       1749.58        44.17 o
   7   2   1       1207.43       1161.08        16.70 o
   8   2   1         62.28         46.42         4.70 o
   9   2   1        776.27        790.79        14.59 o
  10   2   1        180.07        157.39         6.40 o
  11   2   1        979.42        949.39        14.63 o
  12   2   1        116.55        113.27         8.05 o
  13   2   1        246.40        216.46        10.08 o
  14   2   1       2507.87       2516.24        79.27 o
  15   2   1         59.77         49.86         6.52 o
  16   2   1       2245.66       2210.16        33.83 o
  17   2   1          3.68         -1.80         4.96 o
  18   2   1        283.80        305.35         8.89 o
  19   2   1        809.27        791.18        16.60 o
  20   2   1         15.87         24.30         5.69 o
  21   2   1       1026.73       1058.48        30.90 o
  22   2   1        180.36        175.78         7.90 o
  23   2   1          5.26         29.80        16.31 o
  24   2   1        251.51        259.03         9.14 o
 -21   3   1        287.15        256.20         8.48 o
 -20   3   1         66.10         57.53         5.90 o
 -19   3   1          3.05         11.41         3.54 o
 -18   3   1         46.76         39.53         4.19 o
 -17   3   1         73.56         86.79         5.18 o
 -16   3   1         12.86         14.65         3.93 o
 -15   3   1         87.90         76.74         7.94 o
 -14   3   1        188.27        186.72         6.96 o
 -13   3   1          5.98          1.50         2.65 o
 -12   3   1        448.79        440.25         8.13 o
 -11   3   1        478.72        463.83         7.89 o
 -10   3   1        841.01        797.10        10.74 o
  -9   3   1         16.82         19.16         2.81 o
  -8   3   1          9.63          6.84         2.58 o
  -7   3   1         74.94         66.10         4.65 o
  -6   3   1        224.38        226.22         5.85 o
  -5   3   1        846.36        894.28        13.70 o
  -4   3   1          3.20         10.15         2.95 o
  -3   3   1          3.93          5.91         2.80 o
  -2   3   1        175.51        184.26         6.51 o
  -1   3   1         18.27         20.92         3.61 o
   0   3   1        177.05        172.00         5.76 o
   1   3   1         95.45         84.28         5.19 o
   2   3   1        237.89        243.69         8.10 o
   3   3   1        176.01        192.35         6.53 o
   4   3   1          1.40          3.98         2.87 o
   5   3   1          9.87         19.35         4.37 o
   6   3   1        434.83        446.04         8.34 o
   7   3   1        404.51        417.50         8.16 o
   8   3   1         42.39         43.62         3.71 o
   9   3   1         56.15         66.19         4.81 o
  10   3   1         42.00         39.96         4.18 o
  11   3   1          0.87         -4.05         4.41 o
  12   3   1         11.47          0.61         6.98 o
  13   3   1         75.07         66.17         6.98 o
  14   3   1          2.56          0.76         3.89 o
  15   3   1         24.25         21.81         4.38 o
  16   3   1          3.46          2.78         3.58 o
  17   3   1         24.06         23.01         5.43 o
  18   3   1          9.32          7.91         3.39 o
  19   3   1         28.25         19.94         3.28 o
  20   3   1         18.19         15.88         3.48 o
  21   3   1          0.14         -3.26         3.26 o
 -15   4   1        145.81        145.49         6.74 o
 -14   4   1         24.85         15.88         3.48 o
 -13   4   1          1.08          9.14         3.26 o
 -12   4   1          0.53          2.01         3.28 o
 -11   4   1         14.25         22.28         4.49 o
 -10   4   1        242.47        255.63         6.01 o
  -9   4   1          5.25          5.97         2.44 o
  -8   4   1        129.60        134.23         6.47 o
  -7   4   1          0.65          1.89         3.27 o
  -6   4   1        180.03        174.80         5.19 o
  -5   4   1         68.98         62.41         4.10 o
  -4   4   1          0.30          0.78         2.34 o
  -3   4   1        125.11        114.90         4.99 o
  -2   4   1         92.14         87.89         6.16 o
  -1   4   1        159.40        175.08         5.96 o
   0   4   1         12.10         14.80         2.79 o
   1   4   1        199.66        195.63         7.50 o
   2   4   1          8.39          7.20         2.49 o
   3   4   1         12.34         15.00         4.33 o
   4   4   1        194.14        209.36         5.73 o
   5   4   1         19.43         17.22         2.90 o
   6   4   1        326.29        329.95         6.81 o
   7   4   1        191.98        179.32         5.17 o
   8   4   1        117.42        133.39         4.70 o
   9   4   1          9.73         11.55         2.73 o
  10   4   1         97.18        102.44         6.15 o
  11   4   1         36.83         38.24         5.04 o
  12   4   1         38.29         32.10         5.30 o
  13   4   1        113.19        103.97         6.74 o
  14   4   1         32.95         28.06         4.79 o
  15   4   1        110.19         98.10         6.09 o
 -27   0   2        159.04        183.34         7.83 o
 -26   0   2        219.78        245.54         9.79 o
 -25   0   2          2.81         -1.09         3.48 o
 -24   0   2       1097.04       1113.09        28.71 o
 -23   0   2         46.43         46.98         7.18 o
 -22   0   2        680.30        737.28        21.97 o
 -21   0   2        391.88        351.45        14.14 o
 -20   0   2         22.52         27.64         5.08 o
 -19   0   2        203.60        171.52         9.84 o
 -18   0   2        695.67        697.33        17.50 o
 -17   0   2         18.82          4.62         5.76 o
 -16   0   2         20.05         64.16        17.62 o
 -15   0   2        917.55        843.30        23.38 o
 -14   0   2        304.11        310.88        11.31 o
 -13   0   2          2.15          2.81         4.16 o
 -12   0   2        609.83        599.25        15.99 o
 -11   0   2          8.79          5.82        11.22 o
 -10   0   2        481.16        431.20        11.37 o
  -9   0   2          4.28         -2.94         2.94 o
  -8   0   2        694.87        669.88        13.53 o
  -7   0   2        594.71        620.70        17.18 o
  -6   0   2       1289.91       1157.54        59.59 o
  -5   0   2        783.83        771.43        13.69 o
  -4   0   2        574.38        553.30        18.59 o
  -3   0   2        331.97        299.52         8.70 o
  -2   0   2      18921.26      16691.90       451.93 o
  -1   0   2       1474.03       1467.78        22.84 o
   0   0   2       3253.70       3347.09        49.99 o
   1   0   2       1012.58        827.74        18.05 o
   2   0   2        356.22        385.38         9.35 o
   3   0   2       3948.66       4167.67        62.29 o
   4   0   2        461.08        461.80         9.24 o
   5   0   2       4489.34       4638.15        75.36 o
   6   0   2        597.50        580.00        15.44 o
   7   0   2       1096.75       1286.98        33.82 o
   8   0   2       3441.73       3942.34        99.81 o
   9   0   2       2259.50       2513.35        49.36 o
  10   0   2       5685.39       6078.20        76.83 o
  11   0   2         58.51         77.46         6.20 o
  12   0   2        594.46        554.54        11.93 o
  13   0   2         25.60         23.45         5.40 o
  14   0   2        149.60        122.18         6.12 o
  15   0   2        928.98        971.34        19.95 o
  16   0   2       3537.85       3512.54        57.67 o
  17   0   2        366.74        360.72        12.18 o
  18   0   2         78.85         61.86         7.28 o
  19   0   2       1117.61       1088.94        28.71 o
  20   0   2        249.65        253.75        10.72 o
  21   0   2         29.45         33.67         9.14 o
  22   0   2         71.62         69.18         6.91 o
  23   0   2          2.42          0.59         3.73 o
  24   0   2       1126.59       1125.78        23.05 o
  25   0   2        237.21        259.32        10.22 o
  26   0   2        217.66        224.23         8.48 o
 -26   1   2        362.67        372.84         8.53 o
 -25   1   2         48.42         49.87         4.52 o
 -24   1   2        557.12        559.84         9.71 o
 -23   1   2          4.33          5.91         2.67 o
 -22   1   2          1.10         -1.29         2.62 o
 -21   1   2          5.09          6.29         2.67 o
 -20   1   2         10.31         13.37         3.62 o
 -19   1   2        683.90        715.73        13.96 o
 -18   1   2         41.04         39.39        12.77 o
 -17   1   2       1524.59       1502.41        20.71 o
 -16   1   2         18.30         15.78         6.09 o
 -15   1   2       1506.24       1437.15        17.44 o
 -14   1   2        370.93        367.61         7.97 o
 -13   1   2        412.60        397.18         9.38 o
 -12   1   2        393.90        316.00        11.38 o
 -11   1   2          2.07         -1.25         4.33 o
 -10   1   2       5477.21       5532.99        62.32 o
  -9   1   2       2381.45       2522.92        27.45 o
  -8   1   2       1199.88       1152.18        14.03 o
  -7   1   2       1631.48       1664.36        23.64 o
  -6   1   2        295.87        326.68         7.02 o
  -5   1   2       8696.27       9001.70       111.46 o
  -4   1   2       5527.20       5834.18       115.05 o
  -3   1   2       9961.16      10542.47       129.58 o
  -2   1   2       1701.70       1685.98        19.60 o
  -1   1   2         64.62         69.09         2.79 o
   0   1   2       8077.98       8762.60       107.73 o
   1   1   2       8934.33       9593.22       117.69 o
   2   1   2       3928.41       4096.25        52.12 o
   3   1   2        185.64        204.03         3.69 o
   4   1   2       1836.42       1893.27        21.62 o
   5   1   2       1254.94       1385.78        19.40 o
   6   1   2        248.79        241.78         4.15 o
   7   1   2         94.79         60.60         3.53 o
   8   1   2        171.55        163.42         4.77 o
   9   1   2       6118.66       6317.49        62.52 o
  10   1   2       1128.43       1148.39        16.30 o
  11   1   2       4442.42       4307.88        74.98 o
  12   1   2        436.37        463.13         9.73 o
  13   1   2        136.54        114.71         5.43 o
  14   1   2       1210.26       1204.06        19.85 o
  15   1   2        173.47        148.26         7.13 o
  16   1   2        841.28        782.87        15.23 o
  17   1   2        189.72        195.96         7.75 o
  18   1   2        483.81        442.44        12.07 o
  19   1   2        628.78        556.47        10.58 o
  20   1   2          3.72          6.15         3.15 o
  21   1   2         30.44         37.38         4.59 o
  22   1   2          7.03          6.76         2.87 o
  23   1   2        125.49        152.21         6.78 o
  24   1   2        100.30        140.73        24.87 o
  25   1   2         52.56         48.73         4.18 o
  26   1   2          1.44          0.18         3.81 o
 -24   2   2         40.21         58.73         5.87 o
 -23   2   2        142.70        139.62         7.61 o
 -22   2   2         40.39         43.50         6.09 o
 -21   2   2        350.65        376.42         9.82 o
 -20   2   2         12.26          4.07         3.66 o
 -19   2   2        188.58        173.52         7.75 o
 -18   2   2        123.72        123.37         6.45 o
 -17   2   2         45.18         34.59         6.92 o
 -16   2   2        598.31        563.39        12.37 o
 -15   2   2       1237.05       1168.95        26.03 o
 -14   2   2        398.32        384.49        11.50 o
 -13   2   2         80.07         73.30         6.52 o
 -12   2   2        208.07        209.15         7.47 o
 -11   2   2         31.51         19.93         4.58 o
 -10   2   2         22.36         24.93         4.81 o
  -9   2   2        553.99        570.09         9.40 o
  -8   2   2         79.16         93.68         5.41 o
  -7   2   2        885.74        893.60        13.42 o
  -6   2   2         81.58         91.47         6.75 o
  -5   2   2       2932.84       3096.38        43.35 o
  -4   2   2       1532.56       1600.64        28.08 o
  -3   2   2         10.04          7.63         3.47 o
  -2   2   2        757.76        785.61        15.32 o
  -1   2   2        163.25        156.73         5.92 o
   0   2   2       2280.84       2207.97        32.48 o
   1   2   2        917.19        792.52        19.38 o
   2   2   2        130.61        134.92        11.85 o
   3   2   2        134.21        117.55         7.24 o
   4   2   2       7908.34       8482.11       107.59 o
   5   2   2          0.43         -2.53         3.93 o
   6   2   2        110.71         84.72         5.87 o
   7   2   2       1379.92       1358.59        25.57 o
   8   2   2         19.35         10.39         3.16 o
   9   2   2        234.57        237.13         7.42 o
  10   2   2        348.81        351.56         8.43 o
  11   2   2        342.28        337.66         8.27 o
  12   2   2          0.50          0.73         3.12 o
  13   2   2        179.07        197.45         7.14 o
  14   2   2        204.92        223.35         7.29 o
  15   2   2         29.73         41.26         5.55 o
  16   2   2         15.29         12.58         4.94 o
  17   2   2          8.61         13.34         4.99 o
  18   2   2        519.06        496.63        10.84 o
  19   2   2        378.83        387.40        17.21 o
  20   2   2        519.38        479.81        18.45 o
  21   2   2          0.12         -2.06         9.81 o
  22   2   2         79.00         88.07        13.23 o
  23   2   2        236.07        227.86         8.20 o
  24   2   2         16.95         14.79         3.70 o
 -21   3   2          1.65          2.18         3.05 o
 -20   3   2        269.58        233.33        42.96 o
 -19   3   2        220.40        215.82         7.04 o
 -18   3   2         88.76         93.02         4.91 o
 -17   3   2         72.46         92.79         6.29 o
 -16   3   2          6.75          8.65         2.99 o
 -15   3   2        317.82        313.62         8.29 o
 -14   3   2        112.45        111.95         5.16 o
 -13   3   2        538.70        533.86         8.66 o
 -12   3   2        288.88        280.64         6.87 o
 -11   3   2       1688.21       1676.36        18.34 o
 -10   3   2         13.11         15.29         2.68 o
  -9   3   2        117.40        116.43         4.89 o
  -8   3   2        776.95        784.55        10.57 o
  -7   3   2         13.36          8.49         2.61 o
  -6   3   2        445.17        441.49         8.13 o
  -5   3   2       1230.68       1288.80        17.93 o
  -4   3   2       1118.03       1069.35        18.13 o
  -3   3   2       1093.06       1112.74        15.31 o
  -2   3   2          8.74         13.02         2.86 o
  -1   3   2        360.66        343.67         7.61 o
   0   3   2        336.11        320.42         7.97 o
   1   3   2        298.67        311.15         6.88 o
   2   3   2          2.22          6.14         2.93 o
   3   3   2        811.29        861.01        14.50 o
   4   3   2          4.27          2.34         3.70 o
   5   3   2        325.00        319.61         7.16 o
   6   3   2        545.80        541.04         9.32 o
   7   3   2        947.70        981.53        13.94 o
   8   3   2       1703.27       1668.82        24.19 o
   9   3   2         87.53         90.67         5.47 o
  10   3   2        251.11        245.41         7.28 o
  11   3   2        183.82        188.98         9.00 o
  12   3   2         54.95         64.34        11.42 o
  13   3   2        898.20        888.87        23.64 o
  14   3   2          1.82          0.36         7.11 o
  15   3   2         30.35         40.28         7.60 o
  16   3   2        172.80        168.57        12.02 o
  17   3   2          8.59         10.38         2.96 o
  18   3   2         69.02         69.75         4.58 o
  19   3   2        301.77        282.29        14.30 o
  20   3   2         38.75         23.71         3.92 o
  21   3   2        124.17        134.18         6.53 o
 -15   4   2         30.80         26.32         3.70 o
 -14   4   2          0.19          1.74         3.26 o
 -13   4   2        101.58        113.73         7.83 o
 -12   4   2        291.17        261.37         6.45 o
 -11   4   2         14.99         20.47         3.02 o
 -10   4   2         44.96         41.69         3.65 o
  -9   4   2        270.70        284.35         8.10 o
  -8   4   2         27.09         29.24         3.15 o
  -7   4   2         36.00         31.05         3.27 o
  -6   4   2         52.21         53.10         3.72 o
  -5   4   2          0.17         -1.53         2.94 o
  -4   4   2          5.44          3.49         2.44 o
  -3   4   2         65.51         60.66         4.81 o
  -2   4   2         90.00         86.29         5.91 o
  -1   4   2         68.33         80.40         5.18 o
   0   4   2        190.15        185.81         5.97 o
   1   4   2        479.64        471.99         8.73 o
   2   4   2         19.18         21.54         3.14 o
   3   4   2         10.63         13.56         3.45 o
   4   4   2        335.33        336.44         7.07 o
   5   4   2          0.19          3.67         2.36 o
   6   4   2        443.42        434.86         7.85 o
   7   4   2         92.55         91.23         5.18 o
   8   4   2         14.32         12.92         4.55 o
   9   4   2          0.74          2.63         2.74 o
  10   4   2         26.15         31.65         4.81 o
  11   4   2        231.93        243.35         8.28 o
  12   4   2         25.22         17.99        10.66 o
  13   4   2        138.84        141.14         6.96 o
  14   4   2          8.66          5.87         3.48 o
 -26   1   3         42.48         46.04        12.62 o
 -25   1   3        107.53        114.18         5.75 o
 -24   1   3        110.26        122.38         5.09 o
 -23   1   3        153.21        142.40         6.78 o
 -22   1   3         91.10        105.51         5.45 o
 -21   1   3        333.24        353.85         8.41 o
 -20   1   3        717.91        715.89        12.64 o
 -19   1   3          7.76          6.84         3.21 o
 -18   1   3          7.29         13.77         3.60 o
 -17   1   3          8.70          0.25         3.42 o
 -16   1   3          9.78         10.70         4.04 o
 -15   1   3       1554.54       1563.92        20.21 o
 -14   1   3         86.16         79.67         6.07 o
 -13   1   3       1461.23       1437.21        18.68 o
 -12   1   3         54.36         78.55        15.88 o
 -11   1   3        227.96        243.07        10.10 o
 -10   1   3       1037.46       1042.38        19.22 o
  -9   1   3       2058.43       2177.04        32.96 o
  -8   1   3        157.79        169.38         5.37 o
  -7   1   3       1430.46       1409.22        20.95 o
  -6   1   3          6.63          4.83         2.38 o
  -5   1   3       1058.52       1095.25        16.23 o
  -4   1   3        266.90        244.11         5.57 o
  -3   1   3        630.74        599.90         9.66 o
  -2   1   3        127.70        125.30         3.30 o
  -1   1   3       6909.89       7349.46        78.78 o
   0   1   3       1002.65       1160.36        16.09 o
   1   1   3      10998.28      12131.72       148.29 o
   2   1   3       2679.74       2813.25        44.11 o
   3   1   3       4633.23       4981.86        53.78 o
   4   1   3         60.18         68.07         2.22 o
   5   1   3        319.72        292.36         4.50 o
   6   1   3        769.21        743.72         8.40 o
   7   1   3       3521.25       3781.56        34.58 o
   8   1   3        110.70        112.41         3.67 o
   9   1   3        702.85        644.68         8.57 o
  10   1   3        220.02        220.71         8.86 o
  11   1   3       2072.92       1946.54        24.99 o
  12   1   3        384.67        409.56         7.18 o
  13   1   3       2655.07       2702.59        29.03 o
  14   1   3       1493.84       1510.07        20.04 o
  15   1   3        911.85        906.91        16.89 o
  16   1   3        183.75        171.75         7.49 o
  17   1   3        290.08        255.55        10.56 o
  18   1   3        178.65        174.03         8.02 o
  19   1   3        422.51        434.63        11.23 o
  20   1   3         50.62         39.38         4.33 o
  21   1   3        344.80        330.76        15.62 o
  22   1   3       1156.02       1166.68        17.00 o
  23   1   3        237.66        217.38         8.70 o
  24   1   3         16.40         18.38         7.79 o
  25   1   3        258.64        261.33         6.50 o
  26   1   3         39.78         42.41         6.53 o
 -24   2   3        238.15        247.07         8.92 o
 -23   2   3          5.02          8.92         3.70 o
 -22   2   3        584.94        662.02        20.23 o
 -21   2   3        157.98        149.98        10.98 o
 -20   2   3       1071.35       1091.59        19.85 o
 -19   2   3        143.75        174.90        11.80 o
 -18   2   3        109.91        113.57         8.80 o
 -17   2   3        963.55        947.25        14.17 o
 -16   2   3         14.74         12.29         3.29 o
 -15   2   3        311.54        280.81         6.53 o
 -14   2   3         31.34         27.94         3.82 o
 -13   2   3        401.60        406.29         9.68 o
 -12   2   3        168.63        146.00         8.20 o
 -11   2   3         20.56         20.21         3.85 o
 -10   2   3       1190.01       1207.16        15.71 o
  -9   2   3          4.13          7.88         3.86 o
  -8   2   3       4404.94       4730.20        68.46 o
  -7   2   3          2.00          2.26         3.15 o
  -6   2   3        569.00        564.48         9.54 o
  -5   2   3       1567.18       1527.46        26.69 o
  -4   2   3        618.85        628.64        12.19 o
  -3   2   3        806.88        783.65        16.70 o
  -2   2   3         20.09         26.64         3.76 o
  -1   2   3        640.67        647.74        11.89 o
   0   2   3        161.06        167.96        12.83 o
   1   2   3          4.85         -0.06         5.00 o
   2   2   3          1.08         -0.61         8.27 o
   3   2   3          2.78          6.12         4.01 o
   4   2   3       1553.98       1607.53        24.58 o
   5   2   3        146.34        162.95         7.57 o
   6   2   3       1677.43       1658.56        25.26 o
   7   2   3         25.02         21.01         3.59 o
   8   2   3        116.23        107.14         6.24 o
   9   2   3         96.58        101.70         6.15 o
  10   2   3         13.67         12.39         3.64 o
  11   2   3         57.90         53.84         5.19 o
  12   2   3        210.06        217.50         7.21 o
  13   2   3        203.81        210.58         7.25 o
  14   2   3        197.83        176.57         6.89 o
  15   2   3         43.15         55.04         5.56 o
  16   2   3        286.19        272.52         7.68 o
  17   2   3         12.64          6.87         5.10 o
  18   2   3         19.46          7.89        11.31 o
  19   2   3        180.82        197.19        14.00 o
  20   2   3        139.06        105.67        12.95 o
  21   2   3         33.36         27.69         8.23 o
  22   2   3         60.79         97.06        25.55 o
  24   2   3          2.83         -0.87         3.26 o
 -21   3   3          8.22          8.48         3.26 o
 -20   3   3          7.68          7.02         2.85 o
 -19   3   3         17.39         13.05         4.79 o
 -18   3   3          6.69          4.75         4.02 o
 -17   3   3         13.51          9.41         3.24 o
 -16   3   3         86.72         81.01         5.25 o
 -15   3   3          8.48          7.07         2.48 o
 -14   3   3         77.29         73.76         5.91 o
 -13   3   3         18.20         20.56         2.81 o
 -12   3   3        281.94        269.69         6.28 o
 -11   3   3         17.17         18.30         2.67 o
 -10   3   3        566.09        548.36         8.64 o
  -9   3   3        618.57        594.17         8.99 o
  -8   3   3        798.96        794.42        11.48 o
  -7   3   3         96.68        104.56         4.69 o
  -6   3   3        233.60        227.46         6.34 o
  -5   3   3        146.47        144.82         5.61 o
  -4   3   3         26.82         31.63         4.26 o
  -3   3   3        165.54        160.50         5.93 o
  -2   3   3        175.22        197.60         6.12 o
  -1   3   3         31.68         29.52         3.52 o
   0   3   3        328.15        306.90         7.75 o
   1   3   3          4.54          2.57         2.89 o
   2   3   3         74.99         75.21         5.01 o
   3   3   3          6.90         11.22         2.97 o
   4   3   3       2608.59       2671.22        41.68 o
   5   3   3         12.33         14.97         2.92 o
   6   3   3        462.55        453.42         8.58 o
   7   3   3         78.29         68.80         6.62 o
   8   3   3          0.45          3.48         2.99 o
   9   3   3        506.11        520.20         9.46 o
  10   3   3         16.39         21.24         5.26 o
  11   3   3        343.46        334.91        11.91 o
  12   3   3         34.79         36.85         8.07 o
  13   3   3          2.63          3.56         4.00 o
  14   3   3        641.35        637.69        14.25 o
  15   3   3        105.88        112.85         7.42 o
  16   3   3        355.14        340.41        10.26 o
  17   3   3          3.61         -2.81         2.81 o
  18   3   3        108.87        106.45         8.66 o
  19   3   3          5.14         18.27        10.44 o
  20   3   3         78.10         79.61         6.09 o
 -14   4   3        263.09        253.81         8.70 o
 -13   4   3          0.12         -1.31         3.05 o
 -12   4   3         91.07         85.41         4.29 o
 -11   4   3         90.86         89.05         6.56 o
 -10   4   3          7.67         11.44         4.21 o
  -9   4   3          0.48          2.17         2.45 o
  -8   4   3         24.81         27.54         3.06 o
  -7   4   3          0.81         -0.98         2.22 o
  -6   4   3        217.18        209.55         5.62 o
  -5   4   3          3.26          5.15         2.54 o
  -4   4   3        270.73        259.85         6.01 o
  -3   4   3          5.89          6.71         2.34 o
  -2   4   3        134.01        132.36         6.80 o
  -1   4   3         64.97         63.50         7.35 o
   0   4   3        198.45        200.84        12.31 o
   1   4   3          0.01          1.23         4.14 o
   2   4   3          4.15          1.11         3.64 o
   3   4   3         71.72         77.31         4.57 o
   4   4   3         44.77         43.05         3.94 o
   5   4   3        515.23        484.77        13.47 o
   6   4   3         80.13         78.03         4.42 o
   7   4   3         72.24         55.42         3.95 o
   8   4   3         16.30         19.83         4.18 o
   9   4   3         66.72         73.13         6.28 o
  10   4   3          8.17          8.69         5.22 o
  11   4   3        175.35        163.68        25.45 o
  12   4   3         17.26          9.79         3.48 o
  13   4   3         25.51         26.10         5.22 o
  14   4   3         10.79          8.05         3.48 o
 -27   0   4         65.93         55.25         5.66 o
 -26   0   4        277.80        265.99        10.44 o
 -25   0   4        288.96        296.22        10.88 o
 -24   0   4        113.63        131.79         8.48 o
 -23   0   4        287.09        265.12        11.53 o
 -21   0   4        631.12        651.58        20.45 o
 -20   0   4        889.79        864.28        24.80 o
 -19   0   4        356.95        366.24        14.57 o
 -18   0   4       2540.11       2634.61        61.77 o
 -17   0   4       3412.46       3479.53        79.39 o
 -16   0   4       2052.49       2143.74        51.33 o
 -15   0   4       2389.48       2307.94        54.59 o
 -14   0   4        248.51        232.84        20.77 o
 -13   0   4       2720.43       2747.69        63.08 o
 -12   0   4       2192.93       2165.27        57.20 o
 -11   0   4        101.10        116.56        12.40 o
 -10   0   4       4664.89       4813.37       108.95 o
  -9   0   4        473.63        493.70        12.89 o
  -8   0   4       4913.63       4637.09        94.28 o
  -7   0   4        542.87        622.35        13.38 o
  -6   0   4       6559.55       7166.12       109.87 o
  -5   0   4       3168.60       3056.67        48.22 o
  -4   0   4      16926.31      16424.47       366.79 o
  -3   0   4         46.92         40.13         2.61 o
  -2   0   4        751.43        663.64        20.45 o
  -1   0   4      12701.50      13140.39       196.38 o
   0   0   4          6.42          9.31         1.46 o
   1   0   4       4654.43       4527.37        95.92 o
   2   0   4       1939.68       1914.65        29.14 o
   3   0   4         16.08         21.63         3.37 o
   4   0   4      21725.36      20893.94       438.88 o
   5   0   4        530.99        452.59        10.88 o
   6   0   4       1849.71       1716.15        26.61 o
   7   0   4        138.98        127.51         3.85 o
   8   0   4       4720.00       4792.38       102.04 o
   9   0   4         24.79         27.79         3.68 o
  10   0   4         36.08         40.73         5.02 o
  11   0   4       4620.01       4743.57        75.40 o
  12   0   4        775.35        761.17        16.55 o
  13   0   4       2143.66       2218.67        38.73 o
  14   0   4        557.09        597.22        11.11 o
  15   0   4        349.14        348.72         8.61 o
  16   0   4       1911.33       1933.87        27.79 o
  17   0   4         81.98         94.79         7.84 o
  18   0   4          8.78          8.72         4.39 o
  19   0   4        808.39        719.25        17.22 o
  20   0   4       1819.94       1787.95        34.04 o
  21   0   4         41.04         38.79         7.00 o
  22   0   4         27.75         19.99         3.54 o
  23   0   4         35.83         47.34         5.80 o
  24   0   4          5.67          4.16         5.33 o
  25   0   4         32.94         37.95         5.14 o
 -26   1   4          1.92          3.48         3.92 o
 -25   1   4        172.62        197.34         6.68 o
 -24   1   4         29.94         34.57         4.20 o
 -23   1   4        126.76        123.43         7.41 o
 -22   1   4        174.79        188.25         6.18 o
 -21   1   4        178.15        169.03         6.99 o
 -20   1   4         97.47        100.80         5.87 o
 -19   1   4        364.87        383.06         9.17 o
 -18   1   4         86.45         77.49         6.08 o
 -17   1   4          0.03          2.27         4.30 o
 -16   1   4         79.89         77.59         5.92 o
 -15   1   4         17.59         22.56         3.24 o
 -14   1   4        446.85        428.59         8.08 o
 -13   1   4        563.28        539.81         9.67 o
 -12   1   4        142.70        149.19         6.08 o
 -11   1   4        756.32        758.16        26.54 o
 -10   1   4        104.90        109.17         8.58 o
  -9   1   4         15.34         16.79         4.29 o
  -8   1   4         67.83         73.37         8.29 o
  -7   1   4       3093.35       3229.96        43.36 o
  -6   1   4       1504.80       1505.32        22.09 o
  -5   1   4       1649.58       1543.73        22.06 o
  -4   1   4         36.84         90.89         4.41 o
  -3   1   4        151.56        236.02         6.01 o
  -2   1   4        186.54        202.05         4.89 o
  -1   1   4        294.62        349.04         5.70 o
   0   1   4       1508.63       1462.95        17.27 o
   1   1   4        329.16        320.60         5.81 o
   2   1   4          1.27          2.02         1.77 o
   3   1   4        260.90        298.18        11.96 o
   4   1   4        104.60         88.79         6.80 o
   5   1   4          2.60          4.03         2.45 o
   6   1   4       1012.39       1037.28        21.97 o
   7   1   4        212.80        172.19         6.34 o
   8   1   4        115.27        102.67         6.16 o
   9   1   4       4527.86       4700.60        53.91 o
  10   1   4         77.61         80.97         7.04 o
  11   1   4       1068.36       1053.69        12.54 o
  12   1   4        534.22        506.19         8.20 o
  13   1   4         76.10         78.45         4.46 o
  14   1   4        712.63        669.93        11.37 o
  15   1   4        593.64        580.58        11.18 o
  16   1   4        417.57        366.94        10.28 o
  17   1   4       1082.68       1041.45        18.58 o
  18   1   4         67.37         51.14        10.76 o
  19   1   4          1.26          2.29         3.22 o
  20   1   4        374.16        394.65        10.53 o
  21   1   4        174.09        189.66         5.46 o
  22   1   4         37.36         43.69         4.68 o
  23   1   4        171.67        177.81         6.66 o
  24   1   4          5.57          2.28         3.39 o
  25   1   4        674.87        681.57        12.69 o
 -24   2   4         16.88         14.57         3.70 o
 -23   2   4        135.17        150.71         7.83 o
 -22   2   4         89.92        112.86         7.40 o
 -21   2   4         40.23         46.02         5.99 o
 -20   2   4          0.71          6.18         3.01 o
 -19   2   4          0.92          1.56         3.02 o
 -18   2   4        303.39        283.08        16.42 o
 -17   2   4         19.84         11.11         3.30 o
 -16   2   4        392.37        374.87         7.14 o
 -15   2   4       1042.06       1025.02        13.13 o
 -14   2   4        199.74        194.65         5.64 o
 -13   2   4        532.40        540.04         8.93 o
 -12   2   4        285.28        274.35         7.34 o
 -11   2   4       1283.80       1358.40        16.31 o
 -10   2   4          4.30          8.61         2.53 o
  -9   2   4        161.67        140.66         6.31 o
  -8   2   4          0.19         -0.45         2.30 o
  -7   2   4         17.00         14.51         2.57 o
  -6   2   4        148.71        144.88         5.32 o
  -5   2   4        125.37        120.56         5.21 o
  -4   2   4       1450.60       1438.23        16.12 o
  -3   2   4          3.81          6.77         3.47 o
  -2   2   4        749.70        748.15        15.35 o
  -1   2   4       1029.97       1044.18        16.52 o
   0   2   4       2402.24       2332.75        37.68 o
   1   2   4       2012.17       2012.93        40.66 o
   2   2   4        483.90        568.15        15.89 o
   3   2   4        396.19        363.26         9.95 o
   4   2   4        144.75        118.42         7.44 o
   5   2   4       2488.20       2594.37        36.71 o
   6   2   4         30.10         20.04         4.77 o
   7   2   4        290.37        280.16         7.94 o
   8   2   4       1188.05       1210.23        24.17 o
   9   2   4        367.52        389.32         8.95 o
  10   2   4        854.52        916.25        14.58 o
  11   2   4          5.73          5.90         4.71 o
  12   2   4          1.65          0.96         4.05 o
  13   2   4        207.80        189.79         6.86 o
  14   2   4         32.78         39.18         9.32 o
  15   2   4         49.83         55.94         5.39 o
  16   2   4         48.15         53.34         4.44 o
  17   2   4        126.88        147.50         6.44 o
  18   2   4         46.66         32.76         7.44 o
  19   2   4        754.64        769.83        21.64 o
  20   2   4        128.39        125.03        13.04 o
  21   2   4        159.61        138.39        13.52 o
  22   2   4         87.55        127.00        34.68 o
  24   2   4        283.36        237.28         8.27 o
 -20   3   4          5.37          1.86         2.62 o
 -19   3   4        333.06        333.13         8.36 o
 -18   3   4         61.35         62.90        10.22 o
 -17   3   4         11.49         11.87        10.11 o
 -16   3   4          9.60          7.24         3.71 o
 -15   3   4          0.01          0.97         2.29 o
 -14   3   4         23.44         21.86         2.64 o
 -13   3   4         57.17         58.74         5.59 o
 -12   3   4          1.15          0.94         2.35 o
 -11   3   4          7.39          8.85         3.03 o
 -10   3   4          9.16          6.80         2.45 o
  -9   3   4        538.81        552.87         8.88 o
  -8   3   4        713.04        724.07        10.50 o
  -7   3   4        451.86        471.51         8.62 o
  -6   3   4        900.72        910.23        13.12 o
  -5   3   4        352.59        341.70         7.35 o
  -4   3   4        369.33        354.35         6.97 o
  -3   3   4        209.93        227.37         6.40 o
  -2   3   4          2.31          3.90         3.29 o
  -1   3   4        173.99        157.71         8.01 o
   0   3   4        161.33        168.67         6.12 o
   1   3   4        786.76        829.75        13.00 o
   2   3   4          5.45          6.09         2.81 o
   3   3   4         52.15         51.50         4.54 o
   4   3   4        136.93        129.74         5.68 o
   5   3   4       2484.06       2530.67        28.10 o
   6   3   4        323.39        316.81         8.58 o
   7   3   4        273.24        270.38         6.99 o
   8   3   4          9.87         11.34         3.23 o
   9   3   4        200.89        208.50         9.06 o
  10   3   4         10.13         16.80         4.27 o
  11   3   4          1.47          3.03         5.58 o
  12   3   4        345.71        338.00        10.73 o
  13   3   4        158.61        152.87        14.43 o
  14   3   4          2.17          7.69         3.82 o
  15   3   4        528.99        554.32        14.34 o
  16   3   4          6.03          5.27         3.97 o
  17   3   4        869.83        848.47        15.62 o
  18   3   4        107.79        101.37         5.32 o
  19   3   4        144.58        183.12         8.27 o
  20   3   4         80.17         79.61         6.53 o
 -14   4   4         83.47         81.35         5.66 o
 -13   4   4        231.28        207.48         7.83 o
 -12   4   4         25.55         23.36         3.97 o
 -11   4   4        478.69        491.91        15.06 o
 -10   4   4        202.96        202.32         5.17 o
  -9   4   4          2.10          3.27         2.27 o
  -8   4   4        111.80        119.87         4.77 o
  -7   4   4        645.63        653.21        10.18 o
  -6   4   4          8.47          8.59         2.33 o
  -5   4   4        432.14        428.13         8.45 o
  -4   4   4        310.56        321.56         6.83 o
  -3   4   4        223.83        223.24         7.13 o
  -2   4   4        136.60        149.39         5.35 o
  -1   4   4          1.61          2.73         2.77 o
   0   4   4         86.41         92.14        10.07 o
   1   4   4        293.44        287.97         6.83 o
   2   4   4          7.52          4.67         4.77 o
   3   4   4         46.34         42.39         4.24 o
   4   4   4          5.28          8.73         2.54 o
   5   4   4        105.02        111.19         4.77 o
   6   4   4        164.88        165.24         5.27 o
   7   4   4        757.67        745.76        14.72 o
   8   4   4        547.46        526.43        11.46 o
   9   4   4        154.18        151.97        10.88 o
  10   4   4          0.78         -3.32        14.90 o
  11   4   4         18.62         23.93         5.44 o
  12   4   4          4.27          5.00         3.48 o
  13   4   4          4.39         -2.61         3.26 o
 -26   1   5          9.18          8.70         3.92 o
 -25   1   5        548.91        580.15        19.68 o
 -24   1   5          1.58          0.73         2.82 o
 -23   1   5        213.50        213.67         6.09 o
 -22   1   5         20.99         21.34         6.16 o
 -21   1   5         52.11         59.87         6.19 o
 -20   1   5        796.95        799.22        13.56 o
 -19   1   5        490.01        514.04        10.38 o
 -18   1   5         51.47         65.62         5.32 o
 -17   1   5         60.81         66.01         4.64 o
 -16   1   5         26.46         24.95         2.99 o
 -15   1   5        152.21        157.79         6.23 o
 -14   1   5        198.91        185.44         5.77 o
 -13   1   5       1160.30       1201.27        14.36 o
 -12   1   5        117.82        148.25         5.51 o
 -11   1   5        869.19        810.77        10.86 o
 -10   1   5         47.92         67.43        11.09 o
  -9   1   5         46.77         65.84        10.03 o
  -8   1   5       1167.14       1202.41        23.69 o
  -7   1   5        618.32        574.15        14.86 o
  -6   1   5        788.01        835.29        14.58 o
  -5   1   5        572.88        657.22        11.87 o
  -4   1   5         63.39         86.36         5.88 o
  -3   1   5         57.29         58.28         3.94 o
  -2   1   5         74.19         75.13         4.08 o
  -1   1   5          2.25          0.68         1.63 o
   0   1   5        156.15        185.47         4.11 o
   1   1   5       1297.39       1278.53        17.44 o
   2   1   5        714.51        803.52        13.63 o
   3   1   5         18.78         16.21         4.39 o
   4   1   5        723.05        776.86        16.25 o
   5   1   5        400.22        389.83         9.85 o
   6   1   5         99.39         93.87         6.90 o
   7   1   5        813.71        795.93        15.15 o
   8   1   5       1008.66       1073.47        18.85 o
   9   1   5        886.15        840.83        15.27 o
  10   1   5        344.90        337.92         7.21 o
  11   1   5        450.26        413.66         7.30 o
  12   1   5        330.33        364.29         7.25 o
  13   1   5        427.77        420.81         6.83 o
  14   1   5        256.67        242.14         6.17 o
  15   1   5        756.88        721.32         9.43 o
  16   1   5         89.52         80.88         5.04 o
  17   1   5          6.05          5.12         3.31 o
  18   1   5          5.68          3.31         3.28 o
  19   1   5         54.80         49.17         5.74 o
  20   1   5        421.59        417.11        10.96 o
  21   1   5         87.04         87.07         6.13 o
  22   1   5        153.60        158.00         7.91 o
  23   1   5        568.82        596.84        10.22 o
  24   1   5        128.40        123.26         6.50 o
  25   1   5         13.76          7.19         2.97 o
 -24   2   5         59.24         59.60         6.53 o
 -23   2   5        162.65        154.19         7.18 o
 -22   2   5          9.14          9.14         3.92 o
 -21   2   5        110.52        105.86         8.80 o
 -20   2   5        172.29        180.49         6.39 o
 -19   2   5          0.79          2.17         2.97 o
 -18   2   5        252.63        248.46         9.09 o
 -17   2   5          1.29         -0.97         2.57 o
 -16   2   5         19.46         20.43         3.20 o
 -15   2   5        548.49        509.89         8.09 o
 -14   2   5        151.55        151.42         5.33 o
 -13   2   5        823.10        779.37        10.29 o
 -12   2   5       1537.51       1541.62        18.18 o
 -11   2   5         26.97         26.10         3.79 o
 -10   2   5       1352.51       1397.12        16.62 o
  -9   2   5        537.72        550.85         8.73 o
  -8   2   5         72.57         58.23         4.35 o
  -7   2   5        637.54        642.30        10.18 o
  -6   2   5        502.81        441.68         8.11 o
  -5   2   5          3.38          6.23         2.53 o
  -4   2   5       2339.55       2398.38        23.74 o
  -3   2   5        166.94        152.45        11.18 o
  -2   2   5       1815.56       1891.80        24.30 o
  -1   2   5       3732.31       3925.81        62.28 o
   0   2   5         20.18         12.34         3.70 o
   1   2   5        441.39        375.25        10.69 o
   2   2   5       1118.27       1187.20        40.23 o
   3   2   5        738.04        708.98        66.45 o
   4   2   5       2624.90       2720.70        38.38 o
   5   2   5         13.38         12.62         3.90 o
   6   2   5        976.95        881.23        28.42 o
   7   2   5        287.91        269.51         9.80 o
   8   2   5        698.49        734.48        12.47 o
   9   2   5       1051.99       1026.55        15.89 o
  10   2   5        824.47        794.43        13.25 o
  11   2   5       1879.55       1871.34        24.65 o
  12   2   5        163.08        148.35        11.58 o
  13   2   5         18.83         17.87         3.45 o
  14   2   5        874.14        843.64        13.98 o
  15   2   5       1053.37       1061.78        16.65 o
  16   2   5        203.56        197.23         6.94 o
  17   2   5         98.02        112.74         6.72 o
  18   2   5        290.95        273.77         8.96 o
  19   2   5         72.62         73.20        13.22 o
  20   2   5        446.89        447.49        17.27 o
  21   2   5         22.13          7.38        10.88 o
  22   2   5        459.10        488.48        23.27 o
 -20   3   5         91.74         80.26         5.44 o
 -19   3   5          6.13          6.37         2.97 o
 -18   3   5        298.77        329.75        17.61 o
 -17   3   5         36.06         28.18         5.76 o
 -16   3   5         20.52         21.50         3.00 o
 -15   3   5         16.01         17.90         7.40 o
 -14   3   5         65.95         75.91         6.50 o
 -13   3   5         64.07         69.29         5.15 o
 -12   3   5         29.25         27.96         2.99 o
 -11   3   5        211.81        212.32         5.74 o
 -10   3   5        496.66        482.18         8.24 o
  -9   3   5          9.08          4.59         2.40 o
  -8   3   5         90.95         83.83         4.64 o
  -7   3   5          2.17         -1.56         2.31 o
  -6   3   5        163.54        162.27         5.54 o
  -5   3   5         20.65         19.99         2.83 o
  -4   3   5         14.73         13.07         2.93 o
  -3   3   5          0.87          1.99         2.64 o
  -2   3   5         17.28         15.07         2.88 o
  -1   3   5        453.40        484.34         8.09 o
   0   3   5        308.66        322.00         6.72 o
   1   3   5        127.26        127.86         5.71 o
   2   3   5         56.82         49.11         4.68 o
   3   3   5          7.32          2.78         2.81 o
   4   3   5         21.38         26.24         3.73 o
   5   3   5          0.29         -0.74         3.07 o
   6   3   5         32.46         31.08         3.67 o
   7   3   5          0.20          1.03         4.04 o
   8   3   5        270.90        277.46         9.38 o
   9   3   5         42.11         36.65         5.71 o
  10   3   5        114.08        129.16        10.30 o
  11   3   5         86.76         90.77         7.50 o
  12   3   5        179.47        178.91         8.69 o
  13   3   5          0.04          3.49         4.05 o
  14   3   5        147.60        141.28         7.67 o
  15   3   5          4.06         15.87         4.47 o
  16   3   5        191.85        214.81        10.06 o
  17   3   5          0.13          2.08         5.76 o
  18   3   5          3.45          2.62         6.67 o
  19   3   5         17.34         25.88         4.35 o
 -13   4   5         11.70          9.14         3.26 o
 -12   4   5        405.09        391.29         6.94 o
 -11   4   5          1.75          2.97         4.08 o
 -10   4   5         42.59         42.56         4.65 o
  -9   4   5         58.43         54.37         3.86 o
  -8   4   5          8.80         13.03         2.54 o
  -7   4   5        315.44        324.22         8.25 o
  -6   4   5         29.37         33.22         4.35 o
  -5   4   5          0.97          3.12         4.73 o
  -4   4   5        307.61        307.89         6.78 o
  -3   4   5          8.16          6.82         5.37 o
  -2   4   5        361.61        371.96         8.83 o
  -1   4   5         10.83         12.29         3.21 o
   0   4   5        360.08        377.70         8.02 o
   1   4   5         56.00         49.59         4.46 o
   2   4   5        138.32        135.10         5.24 o
   3   4   5        132.91        143.56        11.09 o
   4   4   5         20.31         28.01         3.17 o
   5   4   5        116.16        132.19         7.75 o
   6   4   5        256.38        234.29         7.35 o
   7   4   5          1.00         22.62        14.36 o
   8   4   5          2.91         -2.63         5.98 o
   9   4   5        170.14        162.89         8.27 o
  10   4   5        461.68        436.27        13.05 o
  11   4   5          4.57          3.26         3.48 o
  12   4   5        155.40        180.07         7.18 o
 -26   0   6          1.65          1.31         3.26 o
 -25   0   6        143.86        155.06         8.05 o
 -24   0   6        133.19        145.92         8.27 o
 -23   0   6         59.22         69.60         7.83 o
 -22   0   6         10.84          0.65         3.92 o
 -21   0   6          1.59          3.70         4.13 o
 -20   0   6        188.25        169.63        10.44 o
 -19   0   6         59.00         60.68         8.92 o
 -18   0   6        565.07        565.05        20.12 o
 -17   0   6        195.82        197.56        12.18 o
 -16   0   6       1671.22       1697.76        47.96 o
 -15   0   6        799.42        842.31        26.54 o
 -14   0   6          8.07          5.79         4.08 o
 -13   0   6        274.02        267.44         8.97 o
 -12   0   6       1635.45       1646.59        29.14 o
 -11   0   6       2350.57       2502.32        41.45 o
 -10   0   6       1654.19       1517.17        43.28 o
  -9   0   6        377.20        330.78        17.40 o
  -8   0   6        940.64        911.48        27.41 o
  -7   0   6       4312.53       4916.39        78.11 o
  -6   0   6       2363.04       2533.22        74.38 o
  -5   0   6        520.11        708.79        20.88 o
  -4   0   6       1402.82       1502.09        38.72 o
  -3   0   6         24.76         21.99         3.99 o
  -2   0   6          2.14         16.20         2.72 o
  -1   0   6       1844.82       1856.87        42.63 o
   0   0   6        183.10        154.41         6.74 o
   1   0   6       6850.34       7169.25       108.85 o
   2   0   6       5209.38       4994.81        75.36 o
   3   0   6       1635.36       1569.91        65.02 o
   5   0   6       7204.05       7758.96       169.42 o
   6   0   6       5050.97       5114.57       114.82 o
   7   0   6        313.80        308.18        16.75 o
   8   0   6         85.69         68.51        12.40 o
   9   0   6       3076.74       3189.84        76.34 o
  10   0   6        611.24        603.86        18.84 o
  11   0   6         77.93         47.31         5.32 o
  12   0   6       2404.07       2515.18        34.41 o
  13   0   6       1168.91       1114.40        33.07 o
  14   0   6       1160.81       1169.63        18.51 o
  15   0   6       1315.91       1324.15        20.39 o
  16   0   6         34.99         40.36         4.64 o
  17   0   6         93.50         97.13         6.95 o
  18   0   6       3652.48       3707.86        61.93 o
  19   0   6        999.83        970.83        20.83 o
  20   0   6       2116.77       2186.99        40.75 o
  21   0   6         51.97         61.87         6.88 o
  22   0   6         48.07         46.82         5.90 o
  23   0   6        671.08        698.27        15.96 o
  24   0   6         57.27         62.12        23.71 o
  25   0   6       1191.77       1133.10        26.75 o
 -25   1   6        209.88        191.04         6.58 o
 -24   1   6         54.19         49.67         8.16 o
 -23   1   6        273.44        306.52        13.40 o
 -22   1   6        113.89        101.06         5.11 o
 -21   1   6         40.58         32.72         4.21 o
 -20   1   6        259.17        258.41         9.26 o
 -19   1   6          0.65          2.27         2.84 o
 -18   1   6        578.27        598.90         8.62 o
 -17   1   6         33.32         34.24         5.49 o
 -16   1   6        547.63        526.13         8.51 o
 -15   1   6       2620.37       2697.94        28.29 o
 -14   1   6          0.95          5.10         4.18 o
 -13   1   6        333.78        321.55         6.62 o
 -12   1   6         17.62         16.83         2.68 o
 -11   1   6        839.72        815.82        11.55 o
 -10   1   6        207.28        258.94         6.18 o
  -9   1   6        265.06        251.18         6.54 o
  -8   1   6        121.80        100.92        10.76 o
  -7   1   6         87.03         67.14        13.16 o
  -6   1   6       2320.86       2283.14        33.93 o
  -5   1   6        574.09        496.03        10.90 o
  -4   1   6       6158.69       6334.93        87.36 o
  -3   1   6        447.38        482.26         9.41 o
  -2   1   6        430.42        509.60         8.39 o
  -1   1   6       2195.25       2190.11        25.52 o
   0   1   6        670.86        623.29         8.93 o
   1   1   6       2854.26       2761.37        37.64 o
   2   1   6        618.00        719.97        13.18 o
   3   1   6        782.48        768.54        12.60 o
   4   1   6        116.30        118.52         6.02 o
   5   1   6        656.85        577.99        12.72 o
   6   1   6        585.77        582.78        19.00 o
   7   1   6        493.43        570.22        13.19 o
   8   1   6        705.24        665.26        39.80 o
   9   1   6        294.43        282.82         6.51 o
  10   1   6        208.94        227.00         5.03 o
  11   1   6         66.37         64.33         3.80 o
  12   1   6          2.06          0.47         2.13 o
  13   1   6       2410.27       2470.17        26.80 o
  14   1   6          0.93          0.82         2.03 o
  15   1   6        153.04        147.62         6.26 o
  16   1   6          1.67          1.09         2.35 o
  17   1   6        200.52        195.60         6.77 o
  18   1   6         12.71          7.86         3.41 o
  19   1   6        165.52        168.33         7.43 o
  20   1   6        239.09        239.43         8.07 o
  21   1   6          0.02          2.42         2.98 o
  22   1   6          3.56          4.02         2.07 o
  23   1   6        101.02        118.73         7.69 o
  24   1   6         11.04          9.12         2.76 o
 -23   2   6         32.63         34.37         5.87 o
 -22   2   6         43.85         49.59         5.87 o
 -21   2   6         30.20         38.11         8.27 o
 -20   2   6        114.14        113.70         5.50 o
 -19   2   6          0.86         -1.34         2.85 o
 -18   2   6         42.75         45.62         3.71 o
 -17   2   6        253.11        247.96         7.54 o
 -16   2   6         72.55         79.44         4.62 o
 -15   2   6        203.84        217.17         5.82 o
 -14   2   6        101.69        111.16         4.99 o
 -13   2   6        417.83        410.31         7.78 o
 -12   2   6        823.94        832.91        10.71 o
 -11   2   6          0.38          2.66         2.55 o
 -10   2   6        145.20        133.94         5.21 o
  -9   2   6        106.34         95.79         5.94 o
  -8   2   6         81.94         78.60         4.97 o
  -7   2   6          9.49         13.93         2.69 o
  -6   2   6          1.89          1.10         2.57 o
  -5   2   6         46.78         41.58         3.91 o
  -4   2   6        227.32        220.59         5.70 o
  -3   2   6        447.90        473.39         8.06 o
  -2   2   6        317.52        334.44         6.79 o
  -1   2   6        539.37        572.75         8.95 o
   0   2   6        622.93        555.99         8.50 o
   1   2   6          5.01          7.15         3.28 o
   2   2   6        286.34        325.14         8.39 o
   3   2   6          0.43          1.83         3.44 o
   4   2   6        180.72        208.98         7.16 o
   5   2   6        158.91        170.87         8.34 o
   6   2   6         10.63          9.94         3.60 o
   7   2   6          5.16          9.00         3.70 o
   8   2   6        566.83        548.98        11.39 o
   9   2   6          0.63          3.89         4.15 o
  10   2   6         85.30         93.38         8.79 o
  11   2   6       1963.51       1932.91        25.34 o
  12   2   6        560.25        549.54        10.84 o
  13   2   6         17.70         13.22         3.22 o
  14   2   6        163.35        161.19         6.82 o
  15   2   6          3.27          9.13         4.24 o
  16   2   6        434.37        435.66        10.12 o
  17   2   6         43.83         35.84         7.22 o
  18   2   6         18.94         19.77         5.59 o
  19   2   6          3.52         11.96         8.37 o
  20   2   6         97.95         93.92        17.61 o
  21   2   6          1.56         17.93         9.03 o
 -19   3   6        187.98        185.81         5.54 o
 -18   3   6        195.47        213.05         6.67 o
 -17   3   6        190.89        186.43         5.69 o
 -16   3   6         33.42         39.27         3.44 o
 -15   3   6        146.24        134.64         4.35 o
 -14   3   6         33.69         35.97         3.59 o
 -13   3   6          1.27          2.14         3.02 o
 -12   3   6         65.30         59.24         5.45 o
 -11   3   6          1.19          1.22         2.19 o
 -10   3   6       1743.56       1817.64        20.69 o
  -9   3   6        706.42        726.06        10.50 o
  -8   3   6         19.43         16.67         3.27 o
  -7   3   6       1702.92       1735.16        22.46 o
  -6   3   6          6.11          7.63         2.66 o
  -5   3   6        722.10        717.93        10.17 o
  -4   3   6        113.11        119.98         4.86 o
  -3   3   6        332.51        329.06         6.63 o
  -2   3   6        242.41        227.08         5.74 o
  -1   3   6        114.66        116.48         5.46 o
   0   3   6        293.77        280.95         7.62 o
   1   3   6        104.41        112.52         5.92 o
   2   3   6        343.41        327.85         8.05 o
   3   3   6         11.49         11.30         3.12 o
   4   3   6        126.46        115.46         6.31 o
   5   3   6        259.12        266.97         7.24 o
   6   3   6        200.32        195.15         6.83 o
   7   3   6       1121.76       1136.69        21.20 o
   8   3   6        517.37        505.53        13.07 o
   9   3   6        708.36        704.80        15.52 o
  10   3   6        372.31        370.34        10.98 o
  11   3   6         73.29         83.03         8.90 o
  12   3   6        142.24        150.34         7.88 o
  13   3   6        167.61        169.77         8.20 o
  14   3   6        368.26        388.44        12.05 o
  15   3   6        111.20        102.60         7.21 o
  16   3   6        182.17        165.36        10.75 o
  17   3   6         17.25         15.86         4.97 o
  18   3   6         12.50          8.05         4.79 o
 -12   4   6         53.01         45.09         3.57 o
 -11   4   6        238.69        247.25         8.52 o
 -10   4   6          1.54         -0.63         2.17 o
  -9   4   6        577.50        605.81        34.17 o
  -8   4   6        167.23        165.93         6.05 o
  -7   4   6         15.71         14.65         2.61 o
  -6   4   6        182.78        177.40         6.88 o
  -5   4   6         21.58         19.28         4.66 o
  -4   4   6         48.29         43.85         6.40 o
  -3   4   6         17.29         16.31         4.30 o
  -2   4   6         80.61         91.85         5.83 o
  -1   4   6         12.40         13.02         2.74 o
   0   4   6         35.72         43.62         4.01 o
   1   4   6         51.98         53.68         4.46 o
   2   4   6         83.92         81.95         4.61 o
   3   4   6        442.83        446.13         8.53 o
   4   4   6         41.12         46.65         4.44 o
   5   4   6       1098.59       1147.32        30.56 o
   6   4   6        340.31        318.84        11.75 o
   7   4   6         20.66         25.01         6.53 o
   8   4   6          8.75         -0.22         3.92 o
   9   4   6          9.62         16.97         3.92 o
  10   4   6          8.22          9.57         3.70 o
  11   4   6         13.15         23.93         5.22 o
 -25   1   7         45.78         30.45         6.09 o
 -24   1   7         14.75         14.72         3.75 o
 -23   1   7        281.24        289.22         7.83 o
 -22   1   7         10.60         11.58         3.09 o
 -21   1   7         92.14         90.39         5.17 o
 -20   1   7        142.76        144.56         5.85 o
 -19   1   7         23.02         25.74         2.98 o
 -18   1   7         48.09         39.81         3.84 o
 -17   1   7        452.71        458.08         7.92 o
 -16   1   7          6.10          3.00         2.58 o
 -15   1   7       2841.84       2870.81        29.98 o
 -14   1   7         10.15          5.90         2.56 o
 -13   1   7        159.29        155.99         6.91 o
 -12   1   7        377.06        371.01         6.97 o
 -11   1   7        464.29        437.91         7.52 o
 -10   1   7        258.67        252.16         5.78 o
  -9   1   7       1843.95       1937.50        17.99 o
  -8   1   7         58.52         73.76         8.87 o
  -7   1   7        925.62        776.21        22.14 o
  -6   1   7        117.88         99.46        12.82 o
  -5   1   7        184.98        170.68         8.73 o
  -4   1   7       1594.41       1601.35        24.11 o
  -3   1   7       2176.15       2273.49        31.47 o
  -2   1   7        198.17        166.14         6.04 o
  -1   1   7       5066.90       5277.58        52.32 o
   0   1   7        331.29        329.80         9.23 o
   1   1   7       2821.42       2616.36        36.51 o
   2   1   7        148.95        174.62         8.22 o
   3   1   7        175.33        124.81         9.60 o
   4   1   7       1280.42       1261.14        25.12 o
   5   1   7        807.56        771.99        13.23 o
   6   1   7       1777.90       1916.15        28.87 o
   7   1   7        801.10        779.98        22.01 o
   8   1   7         40.00         37.27         3.01 o
   9   1   7       1163.61       1143.81        12.72 o
  10   1   7        902.83        883.36         9.81 o
  11   1   7        992.01        942.39        10.36 o
  12   1   7        770.89        787.52        10.02 o
  13   1   7        227.98        205.10         5.03 o
  14   1   7        145.60        139.95         4.49 o
  15   1   7        700.94        698.60        10.18 o
  16   1   7          6.78          6.88         2.04 o
  17   1   7        509.06        519.42         8.56 o
  18   1   7       1139.43       1146.02        20.48 o
  19   1   7         24.77         27.72        12.74 o
  20   1   7        393.92        402.72        13.96 o
  21   1   7         82.38         97.20         5.98 o
  22   1   7        256.77        251.75         5.33 o
  23   1   7        330.47        354.87         7.32 o
  24   1   7          2.09          3.92         2.92 o
 -23   2   7         78.09         85.48         9.14 o
 -22   2   7          1.40          0.87         3.48 o
 -21   2   7        232.03        253.16         9.57 o
 -20   2   7         29.58         36.26         4.91 o
 -19   2   7          7.28          4.19         4.12 o
 -18   2   7        386.74        383.06         8.32 o
 -17   2   7         10.81          8.81         3.05 o
 -16   2   7        115.17        113.37         4.71 o
 -15   2   7        100.38        100.92         4.72 o
 -14   2   7          4.91          9.40         3.92 o
 -13   2   7        818.41        782.03        10.88 o
 -12   2   7        224.10        212.02         5.68 o
 -11   2   7         13.69         12.10         2.60 o
 -10   2   7         54.86         62.14         4.69 o
  -9   2   7        259.58        253.50         6.27 o
  -8   2   7         86.96         84.21         4.66 o
  -7   2   7         31.06         29.32         3.15 o
  -6   2   7         81.10         81.81         4.71 o
  -5   2   7         45.13         44.73         4.51 o
  -4   2   7          5.33          8.83         2.51 o
  -3   2   7        348.86        388.01         7.29 o
  -2   2   7         11.16         10.18         2.62 o
  -1   2   7        451.26        470.41         8.14 o
   0   2   7        191.09        210.68         6.06 o
   1   2   7         27.70         36.98         7.27 o
   2   2   7         18.61         17.90         3.52 o
   3   2   7         70.31         70.73         5.83 o
   4   2   7        694.64        668.59        10.94 o
   5   2   7          4.78          6.26         4.59 o
   6   2   7        112.23        105.85         6.04 o
   7   2   7        173.88        175.68         7.28 o
   8   2   7         28.44         23.30         4.61 o
   9   2   7        177.55        172.19         8.54 o
  10   2   7         46.66         41.80         4.93 o
  11   2   7        542.06        544.18        14.82 o
  12   2   7         93.70         86.50         5.97 o
  13   2   7        160.01        151.77         6.72 o
  14   2   7          1.69          6.01         3.36 o
  15   2   7        452.47        425.81         9.45 o
  16   2   7         63.79         71.96        11.27 o
  17   2   7         56.83         56.41         4.88 o
  18   2   7        313.02        312.93         8.88 o
  19   2   7          2.59          9.46         7.83 o
  20   2   7        374.04        417.05        16.75 o
 -19   3   7          7.54          6.70         2.63 o
 -18   3   7          0.26         -2.35         2.35 o
 -17   3   7          3.65          3.58         2.42 o
 -16   3   7         99.79         99.10         3.88 o
 -15   3   7         53.57         54.24         3.58 o
 -14   3   7         49.16         54.62         3.71 o
 -13   3   7        136.41        135.66         6.28 o
 -12   3   7        356.08        349.44         6.75 o
 -11   3   7         33.75         30.11         3.33 o
 -10   3   7        282.40        273.93         6.32 o
  -9   3   7        166.09        167.83         7.74 o
  -8   3   7        546.43        524.74         8.69 o
  -7   3   7        141.02        136.17         5.51 o
  -6   3   7        475.96        501.95         7.82 o
  -5   3   7        112.94        116.68         4.82 o
  -4   3   7        552.59        563.98         8.84 o
  -3   3   7          0.73         -0.15         2.45 o
  -2   3   7         16.50         14.64         2.59 o
  -1   3   7        148.95        142.18         5.00 o
   0   3   7        266.54        267.33         7.50 o
   1   3   7         28.11         21.07         3.67 o
   2   3   7         26.55         28.26         3.73 o
   3   3   7        317.32        323.60         8.74 o
   4   3   7         27.30         25.73         3.45 o
   5   3   7          3.60          3.51         4.42 o
   6   3   7         64.82         69.22         8.32 o
   7   3   7         21.83         24.36         4.85 o
   8   3   7       1670.55       1661.22        27.39 o
   9   3   7          3.92          4.50         4.42 o
  10   3   7         80.66         91.35        17.18 o
  11   3   7         25.01         18.97         4.27 o
  12   3   7          7.31          7.99         4.12 o
  13   3   7         31.88         41.00         5.66 o
  14   3   7         47.45         68.00        11.87 o
  15   3   7        244.84        248.46        13.82 o
  16   3   7         19.49         19.42         6.17 o
  17   3   7         29.78         22.19         5.87 o
 -11   4   7         19.81         18.31         3.53 o
 -10   4   7         16.21         22.22         3.75 o
  -9   4   7        157.34        145.15         4.89 o
  -8   4   7         60.97         62.99         4.99 o
  -7   4   7         66.44         64.77         4.07 o
  -6   4   7         68.68         67.78         4.18 o
  -5   4   7         50.35         56.66         4.23 o
  -4   4   7         28.96         37.41         5.03 o
  -3   4   7          9.09          7.81         3.99 o
  -2   4   7         35.42         45.35        14.03 o
  -1   4   7         75.94         80.83         5.05 o
   0   4   7          2.94         -1.05         2.69 o
   1   4   7          5.04          5.55         3.72 o
   2   4   7         23.27         33.09         4.29 o
   3   4   7         52.84         52.98         4.88 o
   4   4   7         32.01         41.71         5.09 o
   5   4   7         27.17         25.67         4.79 o
   6   4   7          2.32          7.61         4.35 o
   7   4   7          2.31         -2.39         4.35 o
   8   4   7        328.12        308.62        11.53 o
   9   4   7         72.28         67.86         5.66 o
  10   4   7         10.39         12.40         3.70 o
 -25   0   8         59.75         49.81         5.87 o
 -24   0   8         17.38         36.11         5.87 o
 -23   0   8        247.06        264.47        10.22 o
 -22   0   8        465.78        513.27        16.10 o
 -21   0   8        650.73        672.90        19.79 o
 -20   0   8        191.53        204.43        10.88 o
 -19   0   8        124.54        121.35         9.14 o
 -18   0   8       2840.68       2876.74        47.68 o
 -17   0   8         19.93         21.14         4.38 o
 -16   0   8         45.29         46.06         5.28 o
 -15   0   8        184.55        169.83        10.46 o
 -14   0   8       2039.23       2069.21        30.30 o
 -13   0   8        451.36        347.51         9.39 o
 -12   0   8        234.87        223.80        15.59 o
 -11   0   8        738.05        723.38        11.71 o
 -10   0   8         10.80         16.06         3.18 o
  -9   0   8       1340.56       1099.54        17.48 o
  -8   0   8        152.52        144.17         6.79 o
  -7   0   8        398.54        395.84         8.76 o
  -6   0   8       4401.91       4636.56       107.01 o
  -5   0   8        207.58        220.36        34.58 o
  -4   0   8       2951.45       2842.10        68.41 o
  -3   0   8         39.09         32.63         7.61 o
  -2   0   8       1377.35       1233.35        32.84 o
  -1   0   8        335.10        269.25        13.05 o
   0   0   8         95.50         65.93         7.31 o
   1   0   8        984.55       1075.28        19.90 o
   2   0   8         70.12         51.47         8.59 o
   4   0   8         40.84         37.41        10.22 o
   5   0   8          9.15         14.57         8.70 o
   6   0   8          3.86          4.83         3.07 o
   7   0   8         24.40         21.31         3.12 o
   8   0   8        392.32        365.71        12.13 o
   9   0   8        194.49        189.02         8.57 o
  10   0   8        128.35        128.95         5.97 o
  11   0   8         48.49         56.94         5.13 o
  12   0   8         23.77         21.21         5.05 o
  13   0   8         84.77        107.21         6.76 o
  14   0   8        418.90        425.62         9.76 o
  15   0   8       4042.15       4086.28        68.06 o
  16   0   8         65.31         72.00         8.05 o
  17   0   8         37.74         35.69         5.59 o
  18   0   8        254.36        278.97         7.89 o
  19   0   8          0.18          5.80         3.47 o
  20   0   8         10.45         13.58         3.84 o
  21   0   8          1.30          4.93         3.50 o
  22   0   8         30.68         31.45         7.61 o
  23   0   8         41.79         44.17         5.24 o
  24   0   8          7.87          3.48         3.05 o
 -24   1   8          5.02          8.05         3.70 o
 -23   1   8         13.08         11.04         2.93 o
 -22   1   8         49.23         49.42        10.44 o
 -21   1   8         13.76         10.22         2.62 o
 -20   1   8        190.68        210.03        13.84 o
 -19   1   8        269.47        286.18         6.00 o
 -18   1   8          9.45         10.31         2.59 o
 -17   1   8       1101.75       1110.06        13.54 o
 -16   1   8         26.40         36.25         3.43 o
 -15   1   8         15.45         12.31         2.62 o
 -14   1   8          7.27          3.17         2.41 o
 -13   1   8        249.57        233.78         5.87 o
 -12   1   8        100.64         93.90         7.04 o
 -11   1   8         73.18         75.75         4.39 o
 -10   1   8         58.97         58.57         4.29 o
  -9   1   8        548.08        552.72         7.35 o
  -8   1   8          1.99          2.46         2.50 o
  -7   1   8        106.07        110.54         5.70 o
  -6   1   8       3275.22       3475.94        33.48 o
  -5   1   8          5.80          8.92         2.32 o
  -4   1   8        579.95        489.25         7.24 o
  -3   1   8         92.61         72.44         7.57 o
  -2   1   8         52.16         33.39         7.26 o
  -1   1   8       1768.38       1521.96        40.24 o
   0   1   8         62.22         61.55        11.75 o
   1   1   8       2291.32       2350.06        41.46 o
   2   1   8          8.21          3.66         3.98 o
   3   1   8        213.17        178.00         6.93 o
   4   1   8        220.77        214.56         6.38 o
   5   1   8         20.52          9.51         2.32 o
   6   1   8         12.49         23.18         3.30 o
   7   1   8         60.01         60.84         4.01 o
   8   1   8        861.25        827.11        10.13 o
   9   1   8         76.66         71.99         4.20 o
  10   1   8       1759.87       1808.80        17.24 o
  11   1   8        277.77        244.95         5.32 o
  12   1   8       1348.44       1363.39        14.91 o
  13   1   8       1482.54       1484.18        16.00 o
  14   1   8        336.86        358.69         6.47 o
  15   1   8       1532.75       1564.60        20.37 o
  16   1   8         78.78         77.19         4.07 o
  17   1   8          1.33         -0.58         2.47 o
  18   1   8        120.25        132.17        11.32 o
  19   1   8          2.79          0.50         3.06 o
  20   1   8        284.59        291.84         9.71 o
  21   1   8         22.74         26.17         4.37 o
  22   1   8        305.82        308.21         6.20 o
  23   1   8         26.35         32.63         4.46 o
 -22   2   8         11.66         14.14         3.92 o
 -21   2   8          0.12         -0.65         3.48 o
 -20   2   8        438.00        406.19        23.65 o
 -19   2   8         25.94         25.91         3.05 o
 -18   2   8         12.90         23.07         8.01 o
 -17   2   8        157.38        147.71         4.62 o
 -16   2   8        292.83        286.41         7.19 o
 -15   2   8         32.49         34.04         3.36 o
 -14   2   8        428.42        411.86         7.29 o
 -13   2   8         11.47          9.99         2.85 o
 -12   2   8        969.64        973.80        12.52 o
 -11   2   8       1345.78       1311.96        15.71 o
 -10   2   8        774.36        751.23        10.46 o
  -9   2   8          2.91          2.19         2.32 o
  -8   2   8        267.27        244.05         7.30 o
  -7   2   8        177.84        173.46         5.75 o
  -6   2   8         23.93         23.77         3.61 o
  -5   2   8        116.88        100.07         5.43 o
  -4   2   8         97.94         92.14         4.85 o
  -3   2   8         55.01         55.84         5.86 o
  -2   2   8        236.69        245.78         6.44 o
  -1   2   8        884.80        868.30        11.85 o
   0   2   8        651.84        674.05        10.22 o
   1   2   8        142.89        146.87         5.94 o
   2   2   8        493.73        509.39        10.15 o
   3   2   8        593.65        596.46        11.15 o
   4   2   8       1226.55       1263.93        22.49 o
   5   2   8        684.54        712.20        14.96 o
   6   2   8          9.30         10.06         3.23 o
   7   2   8        239.40        227.18         7.01 o
   8   2   8          3.84          5.48         3.17 o
   9   2   8       2355.74       2476.41        27.31 o
  10   2   8        112.37        125.55         6.82 o
  11   2   8          1.87         -2.27         2.91 o
  12   2   8        148.49        143.81         5.83 o
  13   2   8          4.94         10.44         4.06 o
  14   2   8        176.66        167.91         6.68 o
  15   2   8        151.21        156.47         6.81 o
  16   2   8         40.60         40.97        16.01 o
  17   2   8         46.75         48.94         5.20 o
  18   2   8         23.72         21.37         6.14 o
  19   2   8         12.69         75.47        18.49 o
  20   2   8        333.81        391.90        25.23 o
 -18   3   8          6.93          7.61         3.59 o
 -17   3   8         18.46         18.90         2.88 o
 -16   3   8         15.50         17.33         2.35 o
 -15   3   8         65.93         61.78         3.46 o
 -14   3   8         21.61         19.91         2.44 o
 -13   3   8         68.02         74.81         3.98 o
 -12   3   8        454.53        440.34         7.57 o
 -11   3   8        923.23        910.60        12.57 o
 -10   3   8         69.45         71.79         4.14 o
  -9   3   8        159.49        170.46        10.88 o
  -8   3   8         16.01         19.10         2.59 o
  -7   3   8         13.20         14.23         3.36 o
  -6   3   8         47.16         61.70         7.36 o
  -5   3   8        685.32        704.90         9.94 o
  -4   3   8          0.74          3.38         2.38 o
  -3   3   8         21.96         22.30         3.25 o
  -2   3   8        368.45        343.28         6.71 o
  -1   3   8        165.56        169.02         5.37 o
   0   3   8        310.48        311.53         6.93 o
   1   3   8        446.61        436.00         9.33 o
   2   3   8        137.25        137.89         6.34 o
   3   3   8        399.69        413.39         9.10 o
   4   3   8         19.40         23.25         3.68 o
   5   3   8        181.04        180.25         7.35 o
   6   3   8        374.23        358.24        12.72 o
   7   3   8        740.05        744.19        18.08 o
   8   3   8        183.22        170.16        23.60 o
   9   3   8        349.25        359.45        11.40 o
  10   3   8        270.19        269.04        10.32 o
  11   3   8          5.86          2.06         5.36 o
  12   3   8        243.53        237.05        12.25 o
  13   3   8         92.81        101.71         7.12 o
  14   3   8        229.30        224.36         8.48 o
  15   3   8        208.57        208.17         9.00 o
 -10   4   8        379.97        376.12        20.23 o
  -9   4   8        427.65        423.12        11.61 o
  -8   4   8         91.59         95.89         4.18 o
  -7   4   8         44.72         49.33         3.96 o
  -6   4   8        109.34        110.39         4.65 o
  -5   4   8         20.24         25.43         4.76 o
  -4   4   8          1.26          3.35         2.76 o
  -3   4   8        121.45        126.82         5.68 o
  -2   4   8         22.01         21.30         5.11 o
  -1   4   8          2.85          8.81         4.46 o
   0   4   8          3.86          4.76         5.56 o
   1   4   8        183.80        177.11         5.89 o
   2   4   8         56.63         58.08         5.05 o
   3   4   8          7.27          5.62         3.59 o
   4   4   8         44.44         44.81         8.92 o
   5   4   8          8.65          9.35         5.66 o
   6   4   8        394.49        385.38        12.18 o
   7   4   8         46.92         45.46         6.09 o
   8   4   8         29.50         24.14         5.66 o
   9   4   8        250.25        252.07         8.70 o
 -24   1   9        158.84        170.72         7.61 o
 -23   1   9        238.59        247.50         7.18 o
 -22   1   9        249.40        277.71         7.92 o
 -21   1   9          0.78          0.55         2.60 o
 -20   1   9        173.77        178.12         7.55 o
 -19   1   9        162.66        140.92         4.49 o
 -18   1   9         33.33         37.10         4.36 o
 -17   1   9          4.46          5.90         2.39 o
 -16   1   9         97.01         94.00         4.72 o
 -15   1   9        385.16        360.59         7.04 o
 -14   1   9        135.67        126.70         4.91 o
 -13   1   9         66.87         58.23         4.17 o
 -12   1   9        589.82        576.68         8.25 o
 -11   1   9        139.94        136.61         4.97 o
 -10   1   9          6.32          3.85         2.66 o
  -9   1   9         30.68         37.08         3.36 o
  -8   1   9          0.22         -0.18         2.16 o
  -7   1   9        136.49        120.73         4.27 o
  -6   1   9         35.48         42.25         3.21 o
  -5   1   9        386.93        422.02         7.55 o
  -4   1   9       1158.08       1111.68        16.00 o
  -3   1   9         88.53         91.31         4.37 o
  -2   1   9          5.74          5.21         2.25 o
  -1   1   9         62.47         47.49         4.93 o
   0   1   9         24.21         26.42         2.82 o
   1   1   9          0.87          3.89         2.48 o
   2   1   9        118.73        117.48         4.59 o
   3   1   9        884.51        896.29        11.41 o
   4   1   9          9.23         10.50         2.98 o
   5   1   9        818.33        810.75         9.89 o
   6   1   9        406.98        448.06         7.18 o
   7   1   9        397.93        373.09         6.51 o
   8   1   9          8.54          6.16         2.17 o
   9   1   9        304.13        280.17        10.32 o
  10   1   9        148.75        137.93         4.44 o
  11   1   9        110.62        100.73         4.07 o
  12   1   9        336.02        336.41         6.16 o
  13   1   9          5.32          7.19         1.99 o
  14   1   9        146.79        141.71         4.53 o
  15   1   9       1030.15       1092.44        12.67 o
  16   1   9        379.47        364.27         6.35 o
  17   1   9        204.82        212.05         6.76 o
  18   1   9        103.46         95.60         5.25 o
  19   1   9        274.27        266.80         8.50 o
  20   1   9          0.85          3.74         3.80 o
  21   1   9        192.48        219.92         7.17 o
  22   1   9         44.55         50.55         3.30 o
 -21   2   9         13.57         10.01         3.92 o
 -20   2   9        344.87        348.29        15.33 o
 -19   2   9        398.91        391.11         8.93 o
 -18   2   9        254.10        262.66         5.18 o
 -17   2   9          6.89         10.07         2.27 o
 -16   2   9        348.15        346.20         6.21 o
 -15   2   9        121.17        125.67         4.60 o
 -14   2   9        902.39        886.99        12.72 o
 -13   2   9         11.58          4.24         2.32 o
 -12   2   9        192.04        196.49         5.39 o
 -11   2   9        647.38        629.57         9.53 o
 -10   2   9         78.38         78.24         4.86 o
  -9   2   9        530.75        507.65         8.26 o
  -8   2   9        769.19        754.79        10.55 o
  -7   2   9        857.81        826.22        12.28 o
  -6   2   9        621.10        615.20        10.86 o
  -5   2   9          4.08          5.97         2.44 o
  -4   2   9       1222.78       1192.29        14.68 o
  -3   2   9         13.49         14.48         2.82 o
  -2   2   9       1848.69       1947.63        22.10 o
  -1   2   9        116.34        101.28         6.04 o
   0   2   9        404.05        387.31         8.36 o
   1   2   9        570.16        571.08        10.76 o
   2   2   9         14.25         16.07         3.96 o
   3   2   9        919.21        919.66        33.64 o
   4   2   9        219.19        218.33         9.94 o
   5   2   9        786.15        804.60        19.36 o
   6   2   9        343.98        338.31         8.93 o
   7   2   9       1016.02       1043.39        12.66 o
   8   2   9        346.55        341.23         7.31 o
   9   2   9         79.69         69.99         4.83 o
  10   2   9       1503.71       1519.05        16.58 o
  11   2   9         57.49         56.30         4.86 o
  12   2   9        518.71        499.00         8.85 o
  13   2   9         13.13         12.14         3.25 o
  14   2   9          1.94         -0.17         3.18 o
  15   2   9        741.74        725.77        14.80 o
  16   2   9         20.71         11.30         4.66 o
  17   2   9        466.35        459.63        11.71 o
  18   2   9        144.16        149.11        20.78 o
  19   2   9        366.61        394.51        25.67 o
 -17   3   9          5.20         -0.93         2.39 o
 -16   3   9        136.84        130.76         3.65 o
 -15   3   9         53.58         57.70         5.81 o
 -14   3   9          7.19          6.26         1.96 o
 -13   3   9         69.03         70.43         3.69 o
 -12   3   9         24.66         23.67         3.17 o
 -11   3   9         20.33         24.27         2.81 o
 -10   3   9        156.29        152.11         4.77 o
  -9   3   9         15.96         12.42         2.33 o
  -8   3   9         34.58         45.45         3.82 o
  -7   3   9        179.17        197.30         6.57 o
  -6   3   9          0.02          7.57         3.44 o
  -5   3   9        218.14        218.19         5.68 o
  -4   3   9        140.18        130.43         4.74 o
  -3   3   9         53.96         49.87         4.01 o
  -2   3   9         47.38         42.53         3.69 o
  -1   3   9        111.53        106.17         5.17 o
   0   3   9         23.62         21.37         3.11 o
   1   3   9          9.45         12.28         2.90 o
   2   3   9        146.36        152.21         7.06 o
   3   3   9        149.29        162.15         8.80 o
   4   3   9        475.17        488.46        10.22 o
   5   3   9          1.43          1.73         4.69 o
   6   3   9         24.59         33.71        13.27 o
   7   3   9         72.75         76.58        26.85 o
   8   3   9        101.10         98.28         8.29 o
   9   3   9        318.85        317.41        11.74 o
  10   3   9         63.55         64.94         7.26 o
  11   3   9          1.26          0.46         5.76 o
  12   3   9         84.81         82.93         6.67 o
  13   3   9        120.23        122.00         7.78 o
  14   3   9          1.31          3.03         5.98 o
  -8   4   9        152.55        148.42         5.98 o
  -7   4   9         65.51         72.17         7.50 o
  -6   4   9         23.31         24.94         8.37 o
  -5   4   9          0.36          1.07         2.82 o
  -4   4   9        110.63        109.05         5.20 o
  -3   4   9         26.29         26.78         4.45 o
  -2   4   9         22.31         24.83         4.02 o
  -1   4   9        123.13        129.18         6.77 o
   0   4   9          3.70          3.47         3.17 o
   1   4   9         46.54         59.50         7.40 o
   2   4   9         10.80         18.92         5.87 o
   3   4   9         25.38         23.71         5.66 o
   4   4   9        633.27        664.42        17.84 o
   5   4   9         35.00         48.72         6.74 o
   6   4   9         11.62         15.88         4.35 o
 -23   0  10          0.38         -1.74         3.05 o
 -22   0  10         78.80         81.56         6.53 o
 -21   0  10         32.49         28.71         5.22 o
 -20   0  10         49.86         59.38         7.40 o
 -19   0  10         83.12         91.35         8.27 o
 -18   0  10        122.43        123.30         9.57 o
 -17   0  10         11.65          7.37         3.52 o
 -16   0  10       3885.71       3772.06       102.22 o
 -15   0  10        311.59        337.92         9.23 o
 -14   0  10        670.52        626.38        12.28 o
 -13   0  10        117.97        123.95         6.57 o
 -12   0  10         13.24         14.81         3.27 o
 -11   0  10        274.35        316.13         7.87 o
 -10   0  10          5.27          8.66         2.96 o
  -9   0  10        360.87        336.77         8.88 o
  -8   0  10       1094.50       1172.41        15.91 o
  -7   0  10        314.47        285.66         8.01 o
  -6   0  10        411.62        327.18         8.45 o
  -5   0  10       1002.86       1087.53        14.87 o
  -4   0  10       2779.58       2603.03        30.44 o
  -3   0  10        173.50        138.94         5.78 o
  -2   0  10       3654.45       3691.53        41.67 o
  -1   0  10        248.42        241.99         6.65 o
   0   0  10       2064.20       2080.23        25.03 o
   1   0  10          3.21          2.64         2.97 o
   2   0  10       1580.02       1642.92        23.36 o
   3   0  10        509.15        436.86         9.37 o
   4   0  10        125.62        161.80         9.84 o
   5   0  10       1715.39       1806.47        25.55 o
   6   0  10         40.47         25.52         3.39 o
   7   0  10        643.22        693.54        12.97 o
   8   0  10       1711.69       1658.31        67.42 o
   9   0  10          5.79          2.59         3.54 o
  10   0  10       2242.18       2341.82        33.16 o
  11   0  10          2.64          1.29         2.77 o
  12   0  10       3482.65       3549.06       121.68 o
  13   0  10       1500.34       1570.00        23.97 o
  14   0  10       1155.44       1150.94        18.82 o
  15   0  10         26.73         15.92         3.68 o
  16   0  10          9.50         17.45         3.83 o
  17   0  10        202.70        195.03         6.25 o
  18   0  10         24.81         20.47         4.57 o
  19   0  10       1217.27       1300.94        25.28 o
  20   0  10        102.42        116.72         7.61 o
  21   0  10        310.03        263.54        15.55 o
  22   0  10        362.05        349.92        10.88 o
 -23   1  10         68.82         61.77         6.09 o
 -22   1  10         23.38         18.64         2.90 o
 -21   1  10        833.37        872.77        15.84 o
 -20   1  10          1.43          1.64         2.45 o
 -19   1  10          3.82          8.58         2.26 o
 -18   1  10          0.90         -1.95         2.10 o
 -17   1  10         61.37         62.70         4.14 o
 -16   1  10        310.97        309.67         6.27 o
 -15   1  10         92.26         94.87         4.52 o
 -14   1  10        914.11        874.87        10.70 o
 -13   1  10         53.00         65.22         4.13 o
 -12   1  10        187.15        172.47         5.06 o
 -11   1  10        139.28        128.40         4.60 o
 -10   1  10        114.87        109.95         4.52 o
  -9   1  10        402.93        403.90         6.76 o
  -8   1  10        617.30        619.10        10.07 o
  -7   1  10        400.80        380.28         8.06 o
  -6   1  10        531.40        521.39         7.54 o
  -5   1  10        337.27        359.71         6.22 o
  -4   1  10        178.04        187.63         4.92 o
  -3   1  10          1.00          5.32         2.21 o
  -2   1  10       2898.16       2945.37        27.83 o
  -1   1  10       1177.93       1209.82        13.16 o
   0   1  10        985.46       1010.48        10.67 o
   1   1  10        294.03        281.72         5.41 o
   2   1  10         63.41         60.99         4.96 o
   3   1  10        161.48        168.80         4.73 o
   4   1  10         19.07         18.14         2.67 o
   5   1  10        285.65        311.63         5.92 o
   6   1  10        393.22        387.49         7.22 o
   7   1  10         30.69         27.90         3.33 o
   8   1  10        155.86        136.26         4.65 o
   9   1  10         55.58         44.82         3.73 o
  10   1  10         59.98         54.39         3.53 o
  11   1  10        451.34        419.74         6.57 o
  12   1  10       1086.02       1046.66        12.46 o
  13   1  10        194.06        195.22         6.48 o
  14   1  10        283.31        309.27         6.80 o
  15   1  10         58.02         60.01         4.04 o
  16   1  10         40.44         43.59         3.30 o
  17   1  10        115.46        116.88         9.01 o
  18   1  10        420.84        424.72         9.14 o
  19   1  10          6.56          6.77         3.84 o
  20   1  10        185.07        200.56         7.15 o
  21   1  10         58.07         58.03         4.06 o
 -20   2  10         24.10         18.05         3.92 o
 -19   2  10          0.93         -3.16         4.38 o
 -18   2  10          0.73          0.45         2.07 o
 -17   2  10          7.03          5.45         2.15 o
 -16   2  10         30.83         32.24         4.07 o
 -15   2  10         12.42         14.07         2.89 o
 -14   2  10         96.86         86.98         4.18 o
 -13   2  10         23.52         22.20         3.96 o
 -12   2  10        213.29        218.82         5.41 o
 -11   2  10         68.95         80.93         6.05 o
 -10   2  10       1097.62       1117.30        13.80 o
  -9   2  10          0.79          2.95         2.36 o
  -8   2  10        276.86        261.08         6.04 o
  -7   2  10         41.38         47.67         4.66 o
  -6   2  10        722.08        689.12        10.03 o
  -5   2  10          2.70          3.19         2.34 o
  -4   2  10         72.42         62.95         4.36 o
  -3   2  10          0.19         -0.05         2.43 o
  -2   2  10         44.27         40.73         3.46 o
  -1   2  10         15.35         13.04         2.98 o
   0   2  10        413.19        428.69         7.70 o
   1   2  10         77.08         98.65         5.35 o
   2   2  10        163.92        140.04         7.59 o
   3   2  10         44.94         38.42        12.80 o
   4   2  10        976.18        963.67        16.78 o
   5   2  10        678.46        714.57        14.60 o
   6   2  10        122.38        139.24         5.81 o
   7   2  10        596.22        603.31         9.50 o
   8   2  10          0.95          1.97         3.92 o
   9   2  10          8.62         12.08         2.73 o
  10   2  10        242.96        235.28         5.85 o
  11   2  10         29.52         29.34         3.86 o
  12   2  10        105.84        120.80         5.53 o
  13   2  10         85.64         93.09         9.39 o
  14   2  10         92.03         84.21         5.78 o
  15   2  10          7.16         51.57        38.50 o
  16   2  10          5.11         22.42        11.13 o
  17   2  10          1.15         12.83        14.57 o
  18   2  10        440.44        423.22        12.18 o
 -16   3  10         14.65         18.12         6.42 o
 -15   3  10        196.14        198.01         4.14 o
 -14   3  10          2.81          3.31         1.98 o
 -13   3  10         23.06         22.34         4.40 o
 -12   3  10          0.44         -1.91         1.91 o
 -11   3  10        303.42        290.08         5.76 o
 -10   3  10        183.50        189.38         5.37 o
  -9   3  10        522.02        518.70         8.29 o
  -8   3  10         82.86         83.70         4.46 o
  -7   3  10          1.49          2.70         2.19 o
  -6   3  10        251.43        259.46         5.57 o
  -5   3  10         31.54         33.64         3.41 o
  -4   3  10        253.00        259.58         5.54 o
  -3   3  10         54.20         56.17         4.13 o
  -2   3  10         10.70         12.77         2.47 o
  -1   3  10         83.19         86.23         4.86 o
   0   3  10        273.44        267.23         6.45 o
   1   3  10        495.64        502.44         8.65 o
   2   3  10        142.22        143.34         5.46 o
   3   3  10         55.88         50.78         5.09 o
   4   3  10        104.66         98.09         8.28 o
   5   3  10         73.15         64.10         7.16 o
   6   3  10        131.16        145.08        15.23 o
   7   3  10          6.87          1.35         7.18 o
   8   3  10          8.84          5.75         6.42 o
   9   3  10         11.94          8.45         4.73 o
  10   3  10        720.95        698.51        16.96 o
  11   3  10        130.51        129.79         7.87 o
  12   3  10         36.17         31.62         8.05 o
  13   3  10         40.77         43.94         7.83 o
  -4   4  10          1.21         -1.19         5.33 o
   3   4  10          6.08          5.22         6.31 o
 -22   1  11         51.46         62.42         6.09 o
 -21   1  11        170.97        192.64         6.43 o
 -20   1  11         10.78         11.03         2.68 o
 -19   1  11       1231.22       1264.91        12.82 o
 -18   1  11         13.90         12.08         2.06 o
 -17   1  11        120.59        112.76         4.21 o
 -16   1  11        108.16        104.12         5.01 o
 -15   1  11          5.29          9.70         2.66 o
 -14   1  11        103.12        109.53         4.41 o
 -13   1  11         71.48         79.85         4.18 o
 -12   1  11        233.96        212.74         5.31 o
 -11   1  11        591.48        570.93         8.08 o
 -10   1  11         59.38         57.38         4.88 o
  -9   1  11          1.59          4.35         2.18 o
  -8   1  11         31.41         24.19         3.59 o
  -7   1  11       2768.41       2698.90        25.97 o
  -6   1  11         26.71         24.80         3.10 o
  -5   1  11       1208.66       1274.34        13.83 o
  -4   1  11         56.82         43.17         3.48 o
  -3   1  11          1.78          3.80         2.32 o
  -2   1  11        118.05        118.25         4.85 o
  -1   1  11          1.81         -0.30         2.16 o
   0   1  11       1124.27       1128.76        11.76 o
   1   1  11        415.95        379.20         6.75 o
   2   1  11        187.34        202.55         7.33 o
   3   1  11          1.36          0.64         2.33 o
   4   1  11        692.03        684.61         9.39 o
   5   1  11        892.66        921.35        12.64 o
   6   1  11          1.12         -1.44         2.18 o
   7   1  11        776.89        750.73        10.45 o
   8   1  11         14.66          7.40         2.17 o
   9   1  11        298.96        278.29         6.02 o
  10   1  11        240.28        238.13         5.38 o
  11   1  11          0.67          0.56         2.01 o
  12   1  11        651.58        648.22         9.34 o
  13   1  11        233.35        236.51         5.24 o
  14   1  11        149.09        155.21         7.06 o
  15   1  11         13.93          7.55         1.91 o
  16   1  11        524.45        533.73         7.57 o
  17   1  11        351.75        383.02         6.77 o
  18   1  11         17.55         14.69         2.70 o
  19   1  11          6.29          8.05         3.05 o
  20   1  11          7.82         12.40         3.05 o
 -19   2  11          3.33          1.10         2.96 o
 -18   2  11         17.48         16.40         3.99 o
 -17   2  11        136.85        139.65         3.81 o
 -16   2  11          0.28         -1.00         1.96 o
 -15   2  11          0.72          1.18         2.27 o
 -14   2  11         11.63         12.93         2.18 o
 -13   2  11         54.51         53.24         3.62 o
 -12   2  11         82.57         93.77         4.12 o
 -11   2  11         81.50         86.79         4.28 o
 -10   2  11        229.30        216.07         5.43 o
  -9   2  11         12.18         10.30         2.36 o
  -8   2  11        337.19        349.37         6.83 o
  -7   2  11         98.10        107.59         4.89 o
  -6   2  11         60.05         47.57         4.61 o
  -5   2  11        215.89        194.19         5.46 o
  -4   2  11          7.59          0.97         2.43 o
  -3   2  11        671.16        664.79         9.63 o
  -2   2  11         12.37         10.81         2.61 o
  -1   2  11         10.54         14.62         2.70 o
   0   2  11        326.22        326.79         6.85 o
   1   2  11         21.23         22.14         3.02 o
   2   2  11        459.05        413.60         8.71 o
   3   2  11         10.01          8.21         3.54 o
   4   2  11        125.12        116.02         6.50 o
   5   2  11        587.05        608.39        12.63 o
   6   2  11         23.58         23.34         6.00 o
   7   2  11        266.10        255.62         6.32 o
   8   2  11        571.09        571.01         8.86 o
   9   2  11         45.19         50.91         5.09 o
  10   2  11         21.71         34.86         5.39 o
  11   2  11        401.78        378.28         6.95 o
  12   2  11         43.89         44.03         3.88 o
  13   2  11        337.34        339.94         7.48 o
  14   2  11        135.70        137.76         7.94 o
  15   2  11          1.11          1.52         3.48 o
  16   2  11        872.25        849.12        33.60 o
  17   2  11        229.71        225.75         8.05 o
 -14   3  11        145.59        136.73         4.46 o
 -13   3  11          5.64          0.59         2.10 o
 -12   3  11         28.81         22.83         2.73 o
 -11   3  11         34.38         36.43         3.48 o
 -10   3  11         66.80         68.41         3.46 o
  -9   3  11        277.64        269.32         5.51 o
  -8   3  11        143.37        147.80         4.93 o
  -7   3  11         88.47         85.92         3.78 o
  -6   3  11         79.20         83.92         3.83 o
  -5   3  11         62.39         72.71         3.95 o
  -4   3  11         55.22         59.87         4.16 o
  -3   3  11          4.98          4.40         2.32 o
  -2   3  11         64.36         71.76         4.16 o
  -1   3  11          4.15          5.42         3.70 o
   0   3  11        220.96        223.18         5.79 o
   1   3  11        142.35        147.03         5.81 o
   2   3  11         46.50         49.12         4.96 o
   3   3  11        173.31        168.11        10.01 o
   4   3  11         76.55         70.91         7.83 o
   5   3  11         73.56         24.80        19.14 o
   6   3  11        149.91        147.62        15.77 o
   7   3  11        518.73        499.91        26.97 o
   8   3  11          9.59         14.18         7.94 o
   9   3  11         33.55         38.53         6.53 o
  10   3  11          3.20         -0.44         4.35 o
  11   3  11         30.28         28.06         6.74 o
  12   3  11         73.71         60.68         7.40 o
 -21   0  12         77.64         93.31         6.31 o
 -20   0  12         18.72         23.27         5.66 o
 -19   0  12        421.01        433.01        13.49 o
 -18   0  12        108.48         77.43         7.61 o
 -17   0  12        267.53        303.03         9.60 o
 -16   0  12          1.32         -3.27         3.27 o
 -15   0  12        192.68        175.72        12.83 o
 -14   0  12        888.34        796.69        25.87 o
 -13   0  12         75.63         45.47         7.74 o
 -12   0  12        531.43        574.50        11.60 o
 -11   0  12        734.66        732.53        11.81 o
 -10   0  12       1806.37       1861.87        23.33 o
  -9   0  12        212.22        206.60         7.15 o
  -8   0  12        546.99        484.59         9.11 o
  -7   0  12        865.83        809.08        12.36 o
  -6   0  12       2160.81       2147.18        26.10 o
  -5   0  12        466.72        437.39         9.80 o
  -4   0  12        565.56        563.18         9.82 o
  -3   0  12        515.16        564.89         9.78 o
  -2   0  12       3199.93       3212.69        37.42 o
  -1   0  12        694.46        659.03        10.72 o
   0   0  12        577.98        546.34         9.66 o
   1   0  12          5.70          9.21         2.92 o
   2   0  12       1358.10       1346.14        21.55 o
   3   0  12       1034.73        993.95        15.99 o
   4   0  12        127.28        112.52         6.18 o
   5   0  12          5.39          0.38         2.64 o
   6   0  12        399.61        373.02         9.22 o
   7   0  12       1134.55       1115.56        20.68 o
   8   0  12       3707.80       3865.10        61.29 o
   9   0  12       2010.68       2113.24        35.89 o
  10   0  12         50.76         73.63         5.61 o
  11   0  12        168.90        135.80         6.32 o
  12   0  12          6.69          5.60         4.01 o
  13   0  12         12.83         19.00         3.98 o
  14   0  12        296.80        307.09         8.05 o
  15   0  12          0.25         -0.56         3.77 o
  16   0  12        117.61        135.10         7.57 o
  17   0  12          7.72          4.32         2.40 o
  18   0  12         84.60         90.05         5.87 o
  19   0  12         15.40         11.31         3.26 o
  20   0  12        109.21        115.91         6.09 o
 -21   1  12        110.11        127.44         6.96 o
 -20   1  12        127.13        121.62        12.06 o
 -19   1  12        114.28        128.51         4.42 o
 -18   1  12         55.49         52.99         4.31 o
 -17   1  12          0.22          0.53         1.98 o
 -16   1  12        350.56        364.57         6.58 o
 -15   1  12         17.68         11.86         2.20 o
 -14   1  12         56.26         59.45         3.70 o
 -13   1  12        162.34        165.54         6.31 o
 -12   1  12          0.62         -0.10         2.02 o
 -11   1  12          1.10          5.12         2.09 o
 -10   1  12          0.53          2.31         2.07 o
  -9   1  12         17.60          7.60         2.11 o
  -8   1  12          0.31          0.60         2.05 o
  -7   1  12        102.69        109.02         4.33 o
  -6   1  12         12.97         10.12         2.18 o
  -5   1  12       2231.07       2171.89        21.59 o
  -4   1  12        176.13        211.47         5.11 o
  -3   1  12         96.04         90.33         4.24 o
  -2   1  12        584.93        579.61         8.09 o
  -1   1  12         52.36         54.80         3.46 o
   0   1  12        244.64        249.00         5.13 o
   1   1  12        454.42        503.55         7.32 o
   2   1  12        273.39        305.25         5.78 o
   3   1  12        563.53        579.53         7.98 o
   4   1  12        108.39         98.51         4.84 o
   5   1  12        162.36        165.25         5.06 o
   6   1  12        224.01        205.22         5.45 o
   7   1  12        723.94        680.19        10.16 o
   8   1  12          8.54          7.76         2.26 o
   9   1  12        269.11        263.99         5.96 o
  10   1  12        141.96        139.33         4.44 o
  11   1  12        306.58        302.59         6.02 o
  12   1  12         84.87        101.19         8.17 o
  13   1  12          1.62          0.51         1.88 o
  14   1  12       1400.18       1446.08        16.56 o
  15   1  12          4.30          4.23         2.23 o
  16   1  12         40.48         41.78         3.42 o
  17   1  12         14.10         14.78         2.57 o
  18   1  12         49.30         55.04         4.14 o
  19   1  12        108.89        119.17         5.87 o
 -18   2  12         50.06         54.12         5.33 o
 -17   2  12          7.49          6.18         2.08 o
 -16   2  12          6.49          7.14         2.70 o
 -15   2  12         24.09         21.97         2.30 o
 -14   2  12         34.52         34.63         2.93 o
 -13   2  12         67.20         62.80         3.61 o
 -12   2  12        490.76        478.49         7.25 o
 -11   2  12         14.29         17.64         2.20 o
 -10   2  12         35.36         37.22         3.63 o
  -9   2  12        293.52        299.05        13.92 o
  -8   2  12        130.81        128.83         6.27 o
  -7   2  12         24.24         25.82         3.77 o
  -6   2  12          0.19          0.86         2.23 o
  -5   2  12         52.29         63.68         4.85 o
  -4   2  12          6.54          7.26         2.40 o
  -3   2  12         12.71         11.11         3.20 o
  -2   2  12          2.54         -2.24         3.43 o
  -1   2  12         29.61         29.16         2.92 o
   0   2  12        212.75        203.38         7.19 o
   1   2  12          0.14          0.68         2.79 o
   2   2  12        255.95        246.73         8.41 o
   3   2  12        915.91        876.10        16.98 o
   4   2  12          4.85          9.38         4.79 o
   5   2  12         15.81         31.00         8.16 o
   6   2  12         44.75         40.77         5.85 o
   7   2  12         69.59         74.89         5.44 o
   8   2  12          1.38          4.62         7.49 o
   9   2  12         28.86         33.01         6.89 o
  10   2  12         48.86         52.89         4.27 o
  11   2  12         55.33         64.25         4.33 o
  12   2  12          5.53          1.17         2.92 o
  13   2  12         25.31         35.51        12.72 o
  14   2  12         17.10         12.40         5.00 o
  15   2  12         50.67         38.06         5.87 o
  16   2  12        506.79        485.87        13.05 o
 -13   3  12        274.58        265.94         5.40 o
 -12   3  12         21.41         18.37         2.89 o
 -11   3  12         46.46         53.50         2.99 o
 -10   3  12        196.54        195.40         4.77 o
  -9   3  12         39.95         48.67         3.20 o
  -8   3  12        151.74        177.22         5.71 o
  -7   3  12          4.17          8.16         2.06 o
  -6   3  12        296.73        311.23         5.58 o
  -5   3  12         43.76         48.42         3.69 o
  -4   3  12         12.85         14.98         2.61 o
  -3   3  12        583.27        576.14         8.70 o
  -2   3  12        137.52        128.25         5.02 o
  -1   3  12        856.37        846.72        11.47 o
   0   3  12         72.64         68.40         6.50 o
   1   3  12        100.48         89.63        14.57 o
   2   3  12        466.71        483.84        11.96 o
   3   3  12          6.72         -2.39         4.57 o
   4   3  12        162.57        171.37        10.01 o
   5   3  12         33.99         39.37         7.18 o
   6   3  12         94.63         88.31         7.83 o
   7   3  12         94.28         93.09         7.83 o
   8   3  12        600.13        617.00        17.18 o
   9   3  12        116.75         92.88         7.18 o
  10   3  12         27.99         32.19         6.53 o
  11   3  12        307.27        269.25        11.75 o
 -19   1  13          0.02          4.97         2.93 o
 -18   1  13         72.09         84.15         7.50 o
 -17   1  13         14.53         12.35         2.09 o
 -16   1  13         73.20         68.66         3.28 o
 -15   1  13         53.53         48.09         3.48 o
 -14   1  13         85.67         86.84         3.68 o
 -13   1  13        325.39        298.63         5.32 o
 -12   1  13        321.03        318.16         5.64 o
 -11   1  13        358.14        364.66         7.03 o
 -10   1  13         51.51         49.37         3.63 o
  -9   1  13        273.93        255.40         5.37 o
  -8   1  13         22.85         23.42         2.46 o
  -7   1  13         17.48         21.67         2.47 o
  -6   1  13        171.77        162.70         4.76 o
  -5   1  13        126.08        142.53         4.58 o
  -4   1  13        699.43        663.89         8.99 o
  -3   1  13        896.93        911.65        10.84 o
  -2   1  13        553.32        568.81         8.02 o
  -1   1  13        360.33        368.62         6.01 o
   0   1  13          1.59          3.71         2.01 o
   1   1  13         80.39         77.86         4.10 o
   2   1  13          5.62          1.45         2.07 o
   3   1  13        879.95        849.67        10.43 o
   4   1  13        274.22        296.36         6.38 o
   5   1  13        845.89        855.66        11.90 o
   6   1  13        247.18        236.01         5.73 o
   7   1  13        188.25        168.17         4.99 o
   8   1  13         73.19         78.20         4.14 o
   9   1  13        176.27        165.36         5.02 o
  10   1  13        163.07        177.51         5.09 o
  11   1  13        442.60        462.56         7.47 o
  12   1  13         13.41         13.27         1.95 o
  13   1  13        553.99        586.24         8.48 o
  14   1  13        160.47        154.51         3.99 o
  15   1  13         52.68         54.97         3.08 o
  16   1  13          5.64          5.04         1.89 o
  17   1  13         76.22         70.71         7.72 o
  18   1  13         32.80         35.02         4.57 o
 -17   2  13         38.78         21.53         5.66 o
 -16   2  13         17.94         23.38         2.57 o
 -15   2  13        124.91        124.02         3.92 o
 -14   2  13          3.49          3.63         1.90 o
 -13   2  13         27.83         34.73         2.85 o
 -12   2  13        378.69        385.50         8.99 o
 -11   2  13         60.64         65.84         3.50 o
 -10   2  13        514.27        500.14         7.39 o
  -9   2  13          1.23          2.98         2.09 o
  -8   2  13        413.76        422.16         6.88 o
  -7   2  13        443.87        451.79         7.28 o
  -6   2  13         72.24         71.97         4.05 o
  -5   2  13         37.85         38.26         7.53 o
  -4   2  13          8.77          5.97         2.56 o
  -3   2  13        645.57        658.14         9.51 o
  -2   2  13        177.47        183.13         5.38 o
  -1   2  13        116.41        118.67         4.81 o
   0   2  13        279.59        298.68         6.44 o
   1   2  13        108.32        112.02         6.31 o
   2   2  13        689.03        705.52        20.88 o
   3   2  13         48.48         38.67         4.95 o
   4   2  13        645.45        586.80        12.59 o
   5   2  13        299.96        304.39         7.24 o
   6   2  13          2.64          3.42         2.65 o
   7   2  13         73.41         62.48         4.74 o
   8   2  13          2.25          4.04         2.71 o
   9   2  13        174.20        180.69         5.13 o
  10   2  13        193.20        193.81         9.83 o
  11   2  13        240.05        233.79         7.37 o
  12   2  13        113.07        118.30         8.27 o
  13   2  13        112.59        136.57         8.27 o
  14   2  13         30.64         26.54         5.44 o
 -10   3  13         49.32         43.68         2.95 o
  -9   3  13          5.78          4.28         2.03 o
  -8   3  13         17.54         16.88         2.83 o
  -7   3  13          8.65          6.58         2.14 o
  -6   3  13         25.35         23.07         3.70 o
  -5   3  13          0.62          0.90         2.40 o
  -4   3  13         34.69         44.14         3.80 o
  -3   3  13         82.02         76.13         4.08 o
  -2   3  13        148.46        145.71        10.27 o
  -1   3  13         59.96         64.14         5.32 o
   0   3  13        117.07        116.47        11.41 o
   1   3  13        138.07        137.43         8.59 o
   2   3  13         70.18         72.21         8.70 o
   3   3  13          5.23          3.92         4.35 o
   4   3  13          3.37          4.79         4.35 o
   5   3  13         12.81         12.18         4.57 o
   6   3  13        107.30        104.19         7.61 o
   7   3  13         10.16         10.01         4.57 o
   8   3  13         10.20         -1.96         4.35 o
   9   3  13         77.97         68.30         7.18 o
 -19   0  14          0.66         -2.61         3.05 o
 -18   0  14        126.35        142.01         7.18 o
 -17   0  14         31.52         21.97         5.66 o
 -16   0  14        439.29        408.75        11.89 o
 -15   0  14         31.96         30.52        12.40 o
 -14   0  14         72.23         71.45         5.74 o
 -13   0  14          0.76          4.87         4.79 o
 -12   0  14        282.14        285.47         7.63 o
 -11   0  14          9.45         14.97         3.97 o
 -10   0  14         67.41         70.44         6.98 o
  -9   0  14         88.40         93.48         5.19 o
  -8   0  14        522.36        473.72         9.03 o
  -7   0  14         44.97         33.83         3.52 o
  -6   0  14        176.39        169.06         5.84 o
  -5   0  14       1500.96       1468.60        22.14 o
  -4   0  14       1776.06       1788.87        31.36 o
  -3   0  14        912.02        972.93        14.40 o
  -2   0  14         30.37         28.74         3.52 o
  -1   0  14          4.06          2.40         2.85 o
   0   0  14        876.99        929.90        15.47 o
   1   0  14         85.33         81.18         5.49 o
   2   0  14        145.78        135.71         5.90 o
   3   0  14        652.04        674.58        12.60 o
   4   0  14        296.66        293.14         9.24 o
   5   0  14         12.76         12.09         2.77 o
   6   0  14        368.33        359.65         9.53 o
   7   0  14        996.50       1009.18        18.84 o
   8   0  14        752.64        708.11        14.45 o
   9   0  14        403.68        436.40        10.46 o
  10   0  14          7.73          8.38         2.60 o
  11   0  14        712.30        713.49        19.68 o
  12   0  14         13.36         10.68         2.45 o
  13   0  14          5.51          8.23         2.61 o
  14   0  14        324.97        336.86         7.99 o
  15   0  14        299.47        296.05         7.83 o
  16   0  14        230.04        243.62         6.13 o
  17   0  14         82.87         90.92         5.44 o
 -18   1  14          0.74         -2.81         2.81 o
 -17   1  14        249.92        270.99         5.94 o
 -16   1  14         60.26         59.70         3.37 o
 -15   1  14        272.52        286.76         6.03 o
 -14   1  14          0.31         -0.99         2.14 o
 -13   1  14         65.33         56.12         3.73 o
 -12   1  14        149.23        133.72         3.84 o
 -11   1  14        152.71        144.06         4.13 o
 -10   1  14         93.57         97.94         3.76 o
  -9   1  14         16.30         17.05         2.11 o
  -8   1  14         63.06         71.94         7.16 o
  -7   1  14        401.71        379.31         6.85 o
  -6   1  14         24.04         15.15         2.09 o
  -5   1  14          4.60          2.97         2.06 o
  -4   1  14         14.91         13.70         2.14 o
  -3   1  14        227.98        214.31         4.99 o
  -2   1  14        196.48        189.07         4.91 o
  -1   1  14       2018.79       2018.47        18.66 o
   0   1  14         35.43         34.05         3.19 o
   1   1  14        178.48        177.72         4.75 o
   2   1  14        375.38        366.31         6.51 o
   3   1  14        576.47        557.79         8.85 o
   4   1  14         19.81         28.08         2.98 o
   5   1  14        452.22        457.72        17.67 o
   6   1  14          7.13          8.58         2.12 o
   7   1  14          3.60          7.92         2.09 o
   8   1  14         38.06         41.58         3.82 o
   9   1  14          6.19          5.38         1.90 o
  10   1  14          4.27          2.61         1.82 o
  11   1  14         25.43         21.43         3.42 o
  12   1  14        322.99        316.01         5.57 o
  13   1  14          9.59          4.03         2.33 o
  14   1  14         92.05         97.26         3.34 o
  15   1  14         12.38         12.41         1.88 o
  16   1  14         28.69         32.41         4.57 o
 -15   2  14         54.85         50.18         5.87 o
 -14   2  14         37.73         46.13         3.54 o
 -13   2  14         39.13         45.32         3.39 o
 -12   2  14         61.23         58.84         3.29 o
 -11   2  14        144.05        132.64         3.82 o
 -10   2  14          1.43          1.93         2.69 o
  -9   2  14        142.68        135.77         4.57 o
  -8   2  14        155.82        165.64         4.39 o
  -7   2  14        715.73        730.20         9.44 o
  -6   2  14        515.69        515.62         7.55 o
  -5   2  14          1.07          3.33         2.19 o
  -4   2  14          0.99          0.13         2.68 o
  -3   2  14         27.83         32.64         3.18 o
  -2   2  14         22.20         20.15         4.43 o
  -1   2  14         24.76         23.79         3.01 o
   0   2  14         22.49         17.59         4.02 o
   1   2  14         92.00         93.91         5.74 o
   2   2  14        161.65        161.33         8.16 o
   3   2  14        725.53        697.79        13.68 o
   4   2  14        353.33        355.04         7.66 o
   5   2  14         23.50         29.46         5.16 o
   6   2  14         20.88         15.51         2.67 o
   7   2  14        120.55        123.73         4.98 o
   8   2  14        512.33        556.07         9.65 o
   9   2  14        170.55        189.74         7.18 o
  10   2  14         63.36         64.31        14.46 o
  -7   3  14         48.54         53.72         5.87 o
  -6   3  14        156.86        151.58         6.96 o
  -5   3  14          1.71          0.00         3.70 o
  -4   3  14          0.82          2.42         5.87 o
  -3   3  14          0.57         -1.35         6.42 o
  -2   3  14         24.36         23.78         3.75 o
  -1   3  14         53.05         69.72         5.15 o
   0   3  14          1.23          8.48         4.79 o
   1   3  14         36.10         48.07         7.40 o
   2   3  14          1.17          3.48         4.57 o
   3   3  14         48.71         48.72         6.96 o
   4   3  14          0.73         -2.61         4.35 o
   5   3  14         60.79         69.17         6.53 o
 -16   1  15         52.09         65.30         7.99 o
 -15   1  15         16.77         21.64         3.97 o
 -14   1  15         25.45         19.39         3.54 o
 -13   1  15         39.81         42.81         3.23 o
 -12   1  15         32.65         29.22         2.47 o
 -11   1  15        584.40        614.84         7.50 o
 -10   1  15          0.86          0.92         1.88 o
  -9   1  15          0.40          0.56         1.85 o
  -8   1  15        318.16        311.77         5.25 o
  -7   1  15          8.17          5.10         1.85 o
  -6   1  15        566.58        544.92         7.29 o
  -5   1  15         66.81         64.23         3.53 o
  -4   1  15         38.19         42.41         3.60 o
  -3   1  15        197.50        211.67         4.55 o
  -2   1  15          8.82         10.25         1.97 o
  -1   1  15         58.41         63.98         4.96 o
   0   1  15        643.72        658.51         9.02 o
   1   1  15          9.69          7.64         2.61 o
   2   1  15          3.33          1.43         1.99 o
   3   1  15          0.19         -1.54         2.16 o
   4   1  15         39.34         44.28         3.58 o
   5   1  15        159.24        147.02         4.49 o
   6   1  15        258.58        236.46         5.39 o
   7   1  15        288.35        291.17         5.16 o
   8   1  15        228.49        248.06         4.77 o
   9   1  15         25.09         23.78         3.20 o
  10   1  15          0.72          2.13         1.69 o
  11   1  15          9.59          3.24         2.42 o
  12   1  15        131.07        118.39         4.01 o
  13   1  15         90.06         88.43         3.31 o
  14   1  15         16.38         18.15         2.59 o
 -12   2  15         74.43         80.38         4.24 o
 -11   2  15          2.01          2.09         1.92 o
 -10   2  15          3.36          2.68         2.25 o
  -9   2  15         14.64         13.26         2.22 o
  -8   2  15          3.85          2.89         2.01 o
  -7   2  15         54.67         65.26         3.51 o
  -6   2  15         14.36         22.14         2.87 o
  -5   2  15        171.44        178.96         4.60 o
  -4   2  15         13.80         17.86         2.29 o
  -3   2  15          9.15          6.46         2.48 o
  -2   2  15        563.96        575.92        10.12 o
  -1   2  15          8.82         11.76         2.90 o
   0   2  15        489.43        492.99        10.74 o
   1   2  15         89.13         87.14         9.57 o
   2   2  15          5.05          4.11         2.49 o
   3   2  15         54.72         53.57         5.42 o
   4   2  15         17.81         19.60         3.13 o
   5   2  15         79.30         94.44         5.98 o
   6   2  15        138.57        149.05         5.64 o
   7   2  15         86.48         88.01         5.11 o
   8   2  15         16.97         23.35         4.46 o
   9   2  15        191.04        183.86         7.24 o
 -15   0  16         44.13         43.07         5.44 o
 -14   0  16          8.04         11.13         3.59 o
 -13   0  16        203.09        209.66        13.92 o
 -12   0  16        645.25        665.63        13.20 o
 -11   0  16        470.65        439.01        10.92 o
 -10   0  16        495.40        494.37        11.61 o
  -9   0  16          1.45          2.34         4.46 o
  -8   0  16        144.27        133.82         6.53 o
  -7   0  16        342.72        343.39         7.78 o
  -6   0  16        313.68        323.52         7.52 o
  -5   0  16        140.31        157.08         5.83 o
  -4   0  16         82.71         95.43         8.65 o
  -3   0  16        730.37        742.15        12.43 o
  -2   0  16        259.62        267.94         6.78 o
  -1   0  16         41.85         35.36         4.38 o
   0   0  16         73.00         72.06         4.71 o
   1   0  16         22.25         19.26         2.92 o
   2   0  16        132.26        130.80         5.72 o
   3   0  16        368.34        357.95         8.99 o
   4   0  16        914.29        942.52        17.14 o
   5   0  16         38.13         35.66         4.23 o
   6   0  16          2.42          0.89         2.38 o
   7   0  16        461.71        467.71        10.07 o
   8   0  16         37.80         23.07         4.68 o
   9   0  16         35.44         44.25         3.90 o
  10   0  16         27.54         28.38         3.53 o
  11   0  16         15.11          9.90         2.15 o
  12   0  16        749.40        818.40        14.15 o
  13   0  16          2.17          0.78         2.18 o
 -14   1  16         41.98         43.42         3.77 o
 -13   1  16          5.62          6.63         2.36 o
 -12   1  16          1.57          4.74         2.52 o
 -11   1  16         29.37         32.97         2.82 o
 -10   1  16        137.43        145.50         3.72 o
  -9   1  16         37.53         44.48         3.79 o
  -8   1  16         49.71         61.93         3.00 o
  -7   1  16          9.48         11.11         2.71 o
  -6   1  16        164.71        185.90         3.88 o
  -5   1  16         20.91         26.73         2.74 o
  -4   1  16          0.21          3.98         1.80 o
  -3   1  16        702.73        716.96         8.54 o
  -2   1  16         41.43         53.34         6.07 o
  -1   1  16        107.56        114.93         4.26 o
   0   1  16          9.77          4.09         2.10 o
   1   1  16          5.40          5.54         3.45 o
   2   1  16         65.23         69.06         3.72 o
   3   1  16         24.31         20.53         2.42 o
   4   1  16        214.65        234.06         5.12 o
   5   1  16          0.26         -0.23         2.01 o
   6   1  16         98.61         93.55         3.44 o
   7   1  16         89.41         93.38         3.31 o
   8   1  16        107.03         99.24         4.42 o
   9   1  16         57.33         53.00         3.07 o
  10   1  16         55.47         63.47         3.44 o
  11   1  16         92.09         98.13         5.08 o
  12   1  16         46.06         42.61         3.69 o
  -9   2  16        102.86        103.44         5.68 o
  -8   2  16        156.67        153.78         5.61 o
  -7   2  16         35.87         40.38         3.30 o
  -6   2  16         20.35         28.59         3.19 o
  -5   2  16        396.48        401.60         7.28 o
  -4   2  16         71.60         67.87         6.96 o
  -3   2  16          0.13          4.30         4.84 o
  -2   2  16         42.47         39.96         4.02 o
  -1   2  16        143.42        145.59         5.33 o
   0   2  16        208.89        206.40        11.09 o
   1   2  16         36.97         38.05         4.35 o
   2   2  16         21.90         16.04         2.97 o
   3   2  16        119.18        101.69         4.87 o
   4   2  16         78.44         92.25        10.11 o
   5   2  16         53.37         50.92         4.33 o
   6   2  16          0.43          1.61         2.90 o
 -11   1  17          0.49          1.76         3.84 o
 -10   1  17         14.97         17.57         5.63 o
  -9   1  17          2.23          3.00         2.16 o
  -8   1  17         15.31         19.17         2.68 o
  -7   1  17        362.21        369.39         6.14 o
  -6   1  17         10.50         14.30         2.98 o
  -5   1  17        116.95        119.29         3.95 o
  -4   1  17         19.87         21.29         4.58 o
  -3   1  17        194.23        204.02         4.87 o
  -2   1  17         36.15         37.35         4.80 o
  -1   1  17         51.70         48.54         3.19 o
   0   1  17         57.31         67.01         4.10 o
   1   1  17        147.48        165.86         4.94 o
   2   1  17        253.45        249.01         5.60 o
   3   1  17          0.67          1.44         1.91 o
   4   1  17         67.01         60.55         3.65 o
   5   1  17         73.68         73.99         3.57 o
   6   1  17         35.50         41.10         3.69 o
   7   1  17         61.07         66.15         3.90 o
   8   1  17         33.05         33.87         6.63 o
   9   1  17        163.69        142.11         4.52 o
  -3   2  17        109.36        112.21         8.05 o
  -2   2  17          7.93         10.73         2.60 o
  -1   2  17          0.90         -0.69         2.57 o
   0   2  17        142.76        128.64        11.85 o
   1   2  17        144.14        146.14         8.05 o
  -8   0  18        523.96        538.64        10.58 o
  -7   0  18         78.00         74.82         5.76 o
  -6   0  18         71.86         80.76         4.76 o
  -5   0  18         82.10         95.81         8.70 o
  -4   0  18          3.76          4.49         2.66 o
  -3   0  18         30.63         20.67         4.57 o
  -2   0  18         16.21         16.98         3.52 o
  -1   0  18        993.66       1069.50        49.92 o
   0   0  18         22.28         22.40         4.79 o
   1   0  18         78.00         86.46         5.22 o
   2   0  18          1.91          1.64         2.33 o
   3   0  18        115.38        104.52         4.67 o
   4   0  18          0.53          0.98         2.29 o
   5   0  18         66.20         67.06         7.72 o
   6   0  18         50.98         44.06         3.85 o
  -6   1  18         91.07         90.73         5.22 o
  -5   1  18         10.10          3.34         3.87 o
  -4   1  18         93.19         97.28         8.70 o
  -3   1  18         83.97         80.86         5.00 o
  -2   1  18        143.13        133.51         4.76 o
  -1   1  18        108.00         97.57         4.27 o
   0   1  18          8.79          9.82         2.72 o
   1   1  18         12.15         12.17         2.11 o
   2   1  18        114.32        121.05         3.95 o
   3   1  18        118.14        115.14         4.27 o
   4   1  18        121.72        114.15         4.43 o
                                                
